# Supplementary material for: Description of a new species of Alburnus Rafinesque, 1820 (Actinopterygii, Cyprinidae, Leuciscinae) from the Kolpa River in the Sava River system (upper Danube drainage), with remarks on the geographical distribution of shemayas in the Danube
Source: Zookeys. 2017 Aug 9;(688):81–110. doi: 10.3897/zookeys.688.11261 (PMC5704097; doi:10.3897/zookeys.688.11261)
Supplement: XML Treatment for Alburnus sava [file zookeys.688.11261-treatment1.xml]

<!DOCTYPE tp:taxon-treatment
  PUBLIC "-//TaxonX//DTD Taxonomic Treatment Publishing DTD v0 20100105//EN" "tax-treatment-NSO.dtd">
<tp:taxon-treatment xmlns:tp="http://www.plazi.org/taxpub"><tp:treatment-meta><kwd-group><label>Taxon classification</label><kwd><named-content xmlns:xlink="http://www.w3.org/1999/xlink" content-type="kingdom">Animalia</named-content></kwd><kwd><named-content xmlns:xlink="http://www.w3.org/1999/xlink" content-type="order">Cypriniformes</named-content></kwd><kwd><named-content xmlns:xlink="http://www.w3.org/1999/xlink" content-type="family">Cyprinidae</named-content></kwd></kwd-group><mixed-citation publication-type="journal"><person-group><name><surname>Bogutskaya</surname><given-names>Nina G.</given-names></name><name><surname>Zupančič</surname><given-names>Primož</given-names></name><name><surname>Jelić</surname><given-names>Dušan</given-names></name><name><surname>Diripasko</surname><given-names>Oleg A.</given-names></name><name><surname>Naseka</surname><given-names>Alexander M.</given-names></name></person-group><article-title>Description of a new species of <italic><tp:taxon-name><tp:taxon-name-part taxon-name-part-type="genus" reg="Alburnus">Alburnus</tp:taxon-name-part></tp:taxon-name></italic> Rafinesque, 1820 (<tp:taxon-name><tp:taxon-name-part taxon-name-part-type="class">Actinopterygii</tp:taxon-name-part></tp:taxon-name>, <tp:taxon-name><tp:taxon-name-part taxon-name-part-type="family">Cyprinidae</tp:taxon-name-part></tp:taxon-name>, <tp:taxon-name><tp:taxon-name-part taxon-name-part-type="subfamily">Leuciscinae</tp:taxon-name-part></tp:taxon-name>) from the Kolpa River in the Sava River system (upper Danube drainage), with remarks on the geographical distribution of shemayas in the Danube</article-title><source>Zookeys</source><day>9</day><month>8</month><year>2017</year><volume>2017</volume><issue>688</issue><fpage>81</fpage><lpage>110</lpage><pub-id pub-id-type="doi">10.3897/zookeys.688.11261</pub-id></mixed-citation></tp:treatment-meta><tp:nomenclature><tp:taxon-name>
            <tp:taxon-name-part taxon-name-part-type="genus" reg="Alburnus">Alburnus</tp:taxon-name-part>
            <tp:taxon-name-part taxon-name-part-type="species" reg="sava">sava</tp:taxon-name-part>
            <object-id xmlns:xlink="http://www.w3.org/1999/xlink" content-type="zoobank" xlink:type="simple">http://zoobank.org/AEE0CFF9-6F12-4DA6-BCF6-A4B6C61B3961</object-id>
          </tp:taxon-name><tp:taxon-status xmlns:xlink="http://www.w3.org/1999/xlink" xlink:type="simple">sp. n.</tp:taxon-status><xref ref-type="fig" rid="F1">Figs 1</xref><xref ref-type="fig" rid="F2">, 2</xref><xref ref-type="fig" rid="F3">, 3a</xref></tp:nomenclature><tp:treatment-sec sec-type="Holotype" id="SECID0EPGAE"><title>Holotype.</title><p>
            <named-content xmlns:xlink="http://www.w3.org/1999/xlink" content-type="dwc:institutional_code" xlink:type="simple">MNCN</named-content> 291345, 173.6 mm <abbrev xmlns:xlink="http://www.w3.org/1999/xlink" xlink:title="standard length" id="ABBRID0E1GAE" xlink:type="simple">SL</abbrev>, female, Kolpa River at Griblje (<named-content xmlns:xlink="http://www.w3.org/1999/xlink" content-type="dwc:verbatimCoordinates" xlink:type="simple"><named-content content-type="geo-json" specific-use="{&#34;type&#34;:&#34;Point&#34;,&#34;coordinates&#34;:[15.300000,45.580000]}" id="NCID0EBHAE" xlink:type="simple">45.58°N 15.30°E</named-content></named-content>), Slovenia, 3 Oct 2013, coll. B. Levai.</p><!--PageBreak--></tp:treatment-sec><tp:treatment-sec sec-type="Paratypes" id="SECID0EHHAE"><title>Paratypes.</title><p>
            <named-content xmlns:xlink="http://www.w3.org/1999/xlink" content-type="dwc:institutional_code" xlink:type="simple">MNCN</named-content> 291346-53, 8, 105−151.5 mm <abbrev xmlns:xlink="http://www.w3.org/1999/xlink" xlink:title="standard length" id="ABBRID0ESHAE" xlink:type="simple">SL</abbrev>, same data as holotype; <abbrev xmlns:xlink="http://www.w3.org/1999/xlink" content-type="institution" xlink:title="Croatian Biological Research Society" id="ABBRID0EWHAE" xlink:type="simple">HDBI</abbrev> 255, 218 mm <abbrev xmlns:xlink="http://www.w3.org/1999/xlink" xlink:title="standard length" id="ABBRID0E2HAE" xlink:type="simple">SL</abbrev>, Kupa [Kolpa] River at Ozalj (<named-content xmlns:xlink="http://www.w3.org/1999/xlink" content-type="dwc:verbatimCoordinates" xlink:type="simple"><named-content content-type="geo-json" specific-use="{&#34;type&#34;:&#34;Point&#34;,&#34;coordinates&#34;:[15.470000,45.620000]}" id="NCID0ECIAE" xlink:type="simple">45.62°N 15.47°E</named-content></named-content>), Sept 2011, Croatia, coll. D. Jelić; <abbrev xmlns:xlink="http://www.w3.org/1999/xlink" content-type="institution" xlink:title="Croatian Biological Research Society" id="ABBRID0EHIAE" xlink:type="simple">HDBI</abbrev> 1224, 3, 62.9−79.8 mm <abbrev xmlns:xlink="http://www.w3.org/1999/xlink" xlink:title="standard length" id="ABBRID0EMIAE" xlink:type="simple">SL</abbrev>, same data as <abbrev xmlns:xlink="http://www.w3.org/1999/xlink" content-type="institution" xlink:title="Croatian Biological Research Society" id="ABBRID0EQIAE" xlink:type="simple">HDBI</abbrev> 255.</p></tp:treatment-sec><tp:treatment-sec sec-type="diagnosis" id="SECID0EVIAE"><title>Diagnosis.</title><p>
            <italic><tp:taxon-name><tp:taxon-name-part taxon-name-part-type="genus" reg="Alburnus">Alburnus</tp:taxon-name-part> <tp:taxon-name-part taxon-name-part-type="species" reg="sava">sava</tp:taxon-name-part></tp:taxon-name></italic> sp. n. is distinguished from all other species of <italic><tp:taxon-name><tp:taxon-name-part taxon-name-part-type="genus" reg="Alburnus">Alburnus</tp:taxon-name-part></tp:taxon-name></italic> in the Danube drainage by having 23−27, usually 24−26, gill rakers; the ventral keel usually completely scaled (scaleless maximum 15% of the keel length); 15−16 (mode = 15) branched pectoral-fin rays; the length of gill raker 65−70% of the length of the opposite outer gill filament; and a relatively long lower jaw (37−40% <abbrev xmlns:xlink="http://www.w3.org/1999/xlink" xlink:title="lateral head length" id="ABBRID0ENJAE" xlink:type="simple">HL</abbrev>, 112−130% interorbital width).</p></tp:treatment-sec><tp:treatment-sec sec-type="description" id="SECID0ERJAE"><title>Description.</title><p>The general appearance of <italic><tp:taxon-name><tp:taxon-name-part taxon-name-part-type="genus" reg="Alburnus">Alburnus</tp:taxon-name-part> <tp:taxon-name-part taxon-name-part-type="species" reg="sava">sava</tp:taxon-name-part></tp:taxon-name></italic> sp. n. can be seen in Figure <xref ref-type="fig" rid="F1">1</xref>. Relative measurements are provided in Table <xref ref-type="table" rid="T1">1</xref>. Variation in ten (of the 16) examined meristic characters is provided in Table <xref ref-type="table" rid="T2">2</xref>. The largest specimen, a spent female, is 218 mm <abbrev xmlns:xlink="http://www.w3.org/1999/xlink" xlink:title="standard length" id="ABBRID0EOKAE" xlink:type="simple">SL</abbrev>. As the examined samples are rather small in number of specimens and contain individuals with a wide range in <abbrev xmlns:xlink="http://www.w3.org/1999/xlink" xlink:title="standard length" id="ABBRID0ESKAE" xlink:type="simple">SL</abbrev>, Table <xref ref-type="table" rid="T1">1</xref> also presents the range and mean for the holotype and size groups separately. Body depth at the dorsal-fin origin in the 218 mm-long specimen represented 27% <abbrev xmlns:xlink="http://www.w3.org/1999/xlink" xlink:title="standard length" id="ABBRID0E1KAE" xlink:type="simple">SL</abbrev> and considerably exceeded the range in body depth of smaller specimens (20−23% <abbrev xmlns:xlink="http://www.w3.org/1999/xlink" xlink:title="standard length" id="ABBRID0E5KAE" xlink:type="simple">SL</abbrev>). The same is found for the depth of the caudal peduncle, 10% <abbrev xmlns:xlink="http://www.w3.org/1999/xlink" xlink:title="standard length" id="ABBRID0ECLAE" xlink:type="simple">SL</abbrev> (60% length of caudal peduncle or 1.7 times in its length) vs. 9% (46−54% length of caudal peduncle or 1.9−2.2 times in its length), respectively. However, head length and eye diameter are clearly negatively allometric. The head length mean in the small-size group (63−80 mm <abbrev xmlns:xlink="http://www.w3.org/1999/xlink" xlink:title="standard length" id="ABBRID0EGLAE" xlink:type="simple">SL</abbrev>) is 25.8% <abbrev xmlns:xlink="http://www.w3.org/1999/xlink" xlink:title="standard length" id="ABBRID0EKLAE" xlink:type="simple">SL</abbrev> vs. 22.7% <abbrev xmlns:xlink="http://www.w3.org/1999/xlink" xlink:title="standard length" id="ABBRID0EOLAE" xlink:type="simple">SL</abbrev> in specimens 174 and 218 mm <abbrev xmlns:xlink="http://www.w3.org/1999/xlink" xlink:title="standard length" id="ABBRID0ESLAE" xlink:type="simple">SL</abbrev>; in smaller specimens the head length considerably exceeds the body depth while in the largest specimen it is much smaller than the latter. The eye diameter mean is 7.5% <abbrev xmlns:xlink="http://www.w3.org/1999/xlink" xlink:title="standard length" id="ABBRID0EWLAE" xlink:type="simple">SL</abbrev> (29% <abbrev xmlns:xlink="http://www.w3.org/1999/xlink" xlink:title="lateral head length" id="ABBRID0E1LAE" xlink:type="simple">HL</abbrev>) in the small-sized group (63−80 mm) vs. 5.1% <abbrev xmlns:xlink="http://www.w3.org/1999/xlink" xlink:title="standard length" id="ABBRID0E5LAE" xlink:type="simple">SL</abbrev> (22.5% <abbrev xmlns:xlink="http://www.w3.org/1999/xlink" xlink:title="lateral head length" id="ABBRID0ECMAE" xlink:type="simple">HL</abbrev>) in 218 mm long specimen.</p><fig id="F1" position="float" orientation="portrait"><label>Figure 1.</label><caption><p>
                <italic><tp:taxon-name><tp:taxon-name-part taxon-name-part-type="genus" reg="Alburnus">Alburnus</tp:taxon-name-part> <tp:taxon-name-part taxon-name-part-type="species" reg="sava">sava</tp:taxon-name-part></tp:taxon-name></italic> sp. n., <bold>a</bold> <named-content xmlns:xlink="http://www.w3.org/1999/xlink" content-type="dwc:institutional_code" xlink:type="simple">MNCN</named-content> 291345, holotype, 173.6 mm <abbrev xmlns:xlink="http://www.w3.org/1999/xlink" xlink:title="standard length" id="ABBRID0EANAE" xlink:type="simple">SL</abbrev>, before preservation <bold>b</bold> <named-content xmlns:xlink="http://www.w3.org/1999/xlink" content-type="dwc:institutional_code" xlink:type="simple">MNCN</named-content> 291345, paratype, 151.5 mm <abbrev xmlns:xlink="http://www.w3.org/1999/xlink" xlink:title="standard length" id="ABBRID0ELNAE" xlink:type="simple">SL</abbrev>, formaldehyde-preserved specimen.</p></caption><graphic xmlns:xlink="http://www.w3.org/1999/xlink" xlink:href="zookeys-688-081-g001.jpg" position="float" orientation="portrait" xlink:type="simple" id="oo_170988.jpg"/></fig><table-wrap id="T1" position="float" orientation="portrait"><label>Table 1.</label><caption><p>Morphometric data of <italic><tp:taxon-name><tp:taxon-name-part taxon-name-part-type="genus" reg="Alburnus">Alburnus</tp:taxon-name-part> <tp:taxon-name-part taxon-name-part-type="species" reg="sava">sava</tp:taxon-name-part></tp:taxon-name></italic> sp. n. Most influential characters (as discussed in text) given in bold.</p></caption><table id="TID0EHKAC" rules="all"><tbody><tr><th rowspan="2" colspan="1"/><th rowspan="1" colspan="1">
                    <named-content xmlns:xlink="http://www.w3.org/1999/xlink" content-type="dwc:institutional_code" xlink:type="simple">MNCN</named-content> 291345, holotype</th><th rowspan="1" colspan="4">
                    <named-content xmlns:xlink="http://www.w3.org/1999/xlink" content-type="dwc:institutional_code" xlink:type="simple">MNCN</named-content> 291345, holotype and paratypes, n=9</th><th rowspan="1" colspan="1">
                    <abbrev xmlns:xlink="http://www.w3.org/1999/xlink" content-type="institution" xlink:title="Croatian Biological Research Society" id="ABBRID0EGPAE" xlink:type="simple">HDBI</abbrev> 255</th><th rowspan="1" colspan="4">
                    <abbrev xmlns:xlink="http://www.w3.org/1999/xlink" content-type="institution" xlink:title="Croatian Biological Research Society" id="ABBRID0EPPAE" xlink:type="simple">HDBI</abbrev> 1224, small-sized, n=3</th><th rowspan="1" colspan="4">All speciemens of <italic><tp:taxon-name><tp:taxon-name-part taxon-name-part-type="genus" reg="Alburnus">A.</tp:taxon-name-part> <tp:taxon-name-part taxon-name-part-type="species" reg="sava">sava</tp:taxon-name-part></tp:taxon-name></italic> sp. n., n=13</th></tr><tr><th rowspan="1" colspan="1"/><th rowspan="1" colspan="1">min</th><th rowspan="1" colspan="1">max</th><th rowspan="1" colspan="1">mean</th><th rowspan="1" colspan="1">sd</th><th rowspan="1" colspan="1"/><th rowspan="1" colspan="1">min</th><th rowspan="1" colspan="1">max</th><th rowspan="1" colspan="1">mean</th><th rowspan="1" colspan="1">sd</th><th rowspan="1" colspan="1">min</th><th rowspan="1" colspan="1">max</th><th rowspan="1" colspan="1">mean</th><th rowspan="1" colspan="1">sd</th></tr><tr><td rowspan="1" colspan="1">
                    <abbrev xmlns:xlink="http://www.w3.org/1999/xlink" xlink:title="standard length" id="ABBRID0ETRAE" xlink:type="simple">SL</abbrev>, mm</td><td rowspan="1" colspan="1">173.6</td><td rowspan="1" colspan="1">105</td><td rowspan="1" colspan="1">173.6</td><td rowspan="1" colspan="1">131.3</td><td rowspan="1" colspan="1"/><td rowspan="1" colspan="1">218</td><td rowspan="1" colspan="1">62.9</td><td rowspan="1" colspan="1">79.8</td><td rowspan="1" colspan="1">70.9</td><td rowspan="1" colspan="1"/><td rowspan="1" colspan="1">62.9</td><td rowspan="1" colspan="1">218</td><td rowspan="1" colspan="1"/><td rowspan="1" colspan="1"/></tr><tr><td rowspan="1" colspan="1">
                    <bold>Body depth at dorsal-fin origin (% <abbrev xmlns:xlink="http://www.w3.org/1999/xlink" xlink:title="standard length" id="ABBRID0EITAE" xlink:type="simple">SL</abbrev>)</bold>
                  </td><td rowspan="1" colspan="1">21.3</td><td rowspan="1" colspan="1">19.9</td><td rowspan="1" colspan="1">23.3</td><td rowspan="1" colspan="1">21.4</td><td rowspan="1" colspan="1">1.1</td><td rowspan="1" colspan="1">26.6</td><td rowspan="1" colspan="1">20.7</td><td rowspan="1" colspan="1">21.5</td><td rowspan="1" colspan="1">21.2</td><td rowspan="1" colspan="1">0.4</td><td rowspan="1" colspan="1">19.9</td><td rowspan="1" colspan="1">26.6</td><td rowspan="1" colspan="1">21.8</td><td rowspan="1" colspan="1">1.7</td></tr><tr><td rowspan="1" colspan="1">Depth of caudal peduncle (% <abbrev xmlns:xlink="http://www.w3.org/1999/xlink" xlink:title="standard length" id="ABBRID0E3UAE" xlink:type="simple">SL</abbrev>)</td><td rowspan="1" colspan="1">9.0</td><td rowspan="1" colspan="1">9.0</td><td rowspan="1" colspan="1">9.2</td><td rowspan="1" colspan="1">9.1</td><td rowspan="1" colspan="1">0.1</td><td rowspan="1" colspan="1">9.8</td><td rowspan="1" colspan="1">8.9</td><td rowspan="1" colspan="1">9.1</td><td rowspan="1" colspan="1">9.0</td><td rowspan="1" colspan="1">0.1</td><td rowspan="1" colspan="1">8.9</td><td rowspan="1" colspan="1">9.8</td><td rowspan="1" colspan="1">9.1</td><td rowspan="1" colspan="1">0.2</td></tr><tr><td rowspan="1" colspan="1">
                    <bold>Depth of caudal peduncle (% length of caudal peduncle)</bold>
                  </td><td rowspan="1" colspan="1">50.9</td><td rowspan="1" colspan="1">45.9</td><td rowspan="1" colspan="1">53.1</td><td rowspan="1" colspan="1">50.8</td><td rowspan="1" colspan="1">2.5</td><td rowspan="1" colspan="1">59.9</td><td rowspan="1" colspan="1">48.1</td><td rowspan="1" colspan="1">54.0</td><td rowspan="1" colspan="1">51.1</td><td rowspan="1" colspan="1">3.0</td><td rowspan="1" colspan="1">45.9</td><td rowspan="1" colspan="1">59.9</td><td rowspan="1" colspan="1">51.6</td><td rowspan="1" colspan="1">3.4</td></tr><tr><td rowspan="1" colspan="1">Body width at dorsal-fin origin (% <abbrev xmlns:xlink="http://www.w3.org/1999/xlink" xlink:title="standard length" id="ABBRID0EAYAE" xlink:type="simple">SL</abbrev>)</td><td rowspan="1" colspan="1">9.8</td><td rowspan="1" colspan="1">9.7</td><td rowspan="1" colspan="1">11.6</td><td rowspan="1" colspan="1">10.5</td><td rowspan="1" colspan="1">0.7</td><td rowspan="1" colspan="1">11.6</td><td rowspan="1" colspan="1">7.6</td><td rowspan="1" colspan="1">8.6</td><td rowspan="1" colspan="1">8.2</td><td rowspan="1" colspan="1">0.5</td><td rowspan="1" colspan="1">7.6</td><td rowspan="1" colspan="1">11.6</td><td rowspan="1" colspan="1">10.1</td><td rowspan="1" colspan="1">1.3</td></tr><tr><td rowspan="1" colspan="1">Caudal peduncle width (% <abbrev xmlns:xlink="http://www.w3.org/1999/xlink" xlink:title="standard length" id="ABBRID0ETZAE" xlink:type="simple">SL</abbrev>)</td><td rowspan="1" colspan="1">5.1</td><td rowspan="1" colspan="1">4.8</td><td rowspan="1" colspan="1">5.6</td><td rowspan="1" colspan="1">5.2</td><td rowspan="1" colspan="1">0.3</td><td rowspan="1" colspan="1">3.5</td><td rowspan="1" colspan="1">2.6</td><td rowspan="1" colspan="1">3.1</td><td rowspan="1" colspan="1">2.8</td><td rowspan="1" colspan="1">0.3</td><td rowspan="1" colspan="1">2.6</td><td rowspan="1" colspan="1">5.6</td><td rowspan="1" colspan="1">4.5</td><td rowspan="1" colspan="1">1.1</td></tr><tr><td rowspan="1" colspan="1">
                    <bold>Predorsal length (% <abbrev xmlns:xlink="http://www.w3.org/1999/xlink" xlink:title="standard length" id="ABBRID0EI2AE" xlink:type="simple">SL</abbrev>)</bold>
                  </td><td rowspan="1" colspan="1">56.4</td><td rowspan="1" colspan="1">54.1</td><td rowspan="1" colspan="1">57.4</td><td rowspan="1" colspan="1">56.0</td><td rowspan="1" colspan="1">1.0</td><td rowspan="1" colspan="1">58.3</td><td rowspan="1" colspan="1">56.6</td><td rowspan="1" colspan="1">57.9</td><td rowspan="1" colspan="1">57.1</td><td rowspan="1" colspan="1">0.7</td><td rowspan="1" colspan="1">54.1</td><td rowspan="1" colspan="1">58.3</td><td rowspan="1" colspan="1">56.5</td><td rowspan="1" colspan="1">1.1</td></tr><tr><td rowspan="1" colspan="1">
                    <bold>Postdorsal length (% <abbrev xmlns:xlink="http://www.w3.org/1999/xlink" xlink:title="standard length" id="ABBRID0E53AE" xlink:type="simple">SL</abbrev>)</bold>
                  </td><td rowspan="1" colspan="1">36.5</td><td rowspan="1" colspan="1">34.3</td><td rowspan="1" colspan="1">38.4</td><td rowspan="1" colspan="1">35.6</td><td rowspan="1" colspan="1">1.2</td><td rowspan="1" colspan="1">35.3</td><td rowspan="1" colspan="1">34.2</td><td rowspan="1" colspan="1">35.1</td><td rowspan="1" colspan="1">34.5</td><td rowspan="1" colspan="1">0.6</td><td rowspan="1" colspan="1">34.2</td><td rowspan="1" colspan="1">38.4</td><td rowspan="1" colspan="1">35.3</td><td rowspan="1" colspan="1">1.1</td></tr><tr><td rowspan="1" colspan="1">Prepelvic length (% <abbrev xmlns:xlink="http://www.w3.org/1999/xlink" xlink:title="standard length" id="ABBRID0ES5AE" xlink:type="simple">SL</abbrev>)</td><td rowspan="1" colspan="1">48.2</td><td rowspan="1" colspan="1">46.3</td><td rowspan="1" colspan="1">49.3</td><td rowspan="1" colspan="1">48.5</td><td rowspan="1" colspan="1">1.0</td><td rowspan="1" colspan="1">47.8</td><td rowspan="1" colspan="1">49.4</td><td rowspan="1" colspan="1">50.8</td><td rowspan="1" colspan="1">49.9</td><td rowspan="1" colspan="1">0.8</td><td rowspan="1" colspan="1">46.3</td><td rowspan="1" colspan="1">50.8</td><td rowspan="1" colspan="1">48.8</td><td rowspan="1" colspan="1">1.1</td></tr><tr><td rowspan="1" colspan="1">Preanal length (% <abbrev xmlns:xlink="http://www.w3.org/1999/xlink" xlink:title="standard length" id="ABBRID0EGAAG" xlink:type="simple">SL</abbrev>)</td><td rowspan="1" colspan="1">71.3</td><td rowspan="1" colspan="1">67.5</td><td rowspan="1" colspan="1">71.3</td><td rowspan="1" colspan="1">69.5</td><td rowspan="1" colspan="1">1.1</td><td rowspan="1" colspan="1">69.6</td><td rowspan="1" colspan="1">68.5</td><td rowspan="1" colspan="1">71.1</td><td rowspan="1" colspan="1">69.6</td><td rowspan="1" colspan="1">1.3</td><td rowspan="1" colspan="1">67.5</td><td rowspan="1" colspan="1">71.3</td><td rowspan="1" colspan="1">69.5</td><td rowspan="1" colspan="1">1.1</td></tr><tr><td rowspan="1" colspan="1">
                    <bold>Pectoral – pelvic-fin origin length (% <abbrev xmlns:xlink="http://www.w3.org/1999/xlink" xlink:title="standard length" id="ABBRID0E2BAG" xlink:type="simple">SL</abbrev>)</bold>
                  </td><td rowspan="1" colspan="1">25.8</td><td rowspan="1" colspan="1">23.1</td><td rowspan="1" colspan="1">25.8</td><td rowspan="1" colspan="1">24.4</td><td rowspan="1" colspan="1">0.9</td><td rowspan="1" colspan="1">27.7</td><td rowspan="1" colspan="1">24.5</td><td rowspan="1" colspan="1">27.1</td><td rowspan="1" colspan="1">25.4</td><td rowspan="1" colspan="1">1.5</td><td rowspan="1" colspan="1">23.1</td><td rowspan="1" colspan="1">27.7</td><td rowspan="1" colspan="1">24.9</td><td rowspan="1" colspan="1">1.3</td></tr><tr><td rowspan="1" colspan="1">Pelvic – anal-fin origin length (% <abbrev xmlns:xlink="http://www.w3.org/1999/xlink" xlink:title="standard length" id="ABBRID0EPDAG" xlink:type="simple">SL</abbrev>)</td><td rowspan="1" colspan="1">21.7</td><td rowspan="1" colspan="1">20.5</td><td rowspan="1" colspan="1">23.9</td><td rowspan="1" colspan="1">21.7</td><td rowspan="1" colspan="1">1.0</td><td rowspan="1" colspan="1">24.1</td><td rowspan="1" colspan="1">19.2</td><td rowspan="1" colspan="1">21.1</td><td rowspan="1" colspan="1">20.1</td><td rowspan="1" colspan="1">0.9</td><td rowspan="1" colspan="1">19.2</td><td rowspan="1" colspan="1">24.1</td><td rowspan="1" colspan="1">21.5</td><td rowspan="1" colspan="1">1.4</td></tr><tr><td rowspan="1" colspan="1">
                    <bold>Caudal peduncle length (% <abbrev xmlns:xlink="http://www.w3.org/1999/xlink" xlink:title="standard length" id="ABBRID0EEFAG" xlink:type="simple">SL</abbrev>)</bold>
                  </td><td rowspan="1" colspan="1">17.7</td><td rowspan="1" colspan="1">16.9</td><td rowspan="1" colspan="1">19.5</td><td rowspan="1" colspan="1">18.0</td><td rowspan="1" colspan="1">0.8</td><td rowspan="1" colspan="1">16.4</td><td rowspan="1" colspan="1">16.7</td><td rowspan="1" colspan="1">18.6</td><td rowspan="1" colspan="1">17.7</td><td rowspan="1" colspan="1">1.0</td><td rowspan="1" colspan="1">16.4</td><td rowspan="1" colspan="1">19.5</td><td rowspan="1" colspan="1">17.8</td><td rowspan="1" colspan="1">0.9</td></tr><tr><td rowspan="1" colspan="1">Dorsal-fin base length (% <abbrev xmlns:xlink="http://www.w3.org/1999/xlink" xlink:title="standard length" id="ABBRID0EYGAG" xlink:type="simple">SL</abbrev>)</td><td rowspan="1" colspan="1">10.8</td><td rowspan="1" colspan="1">9.0</td><td rowspan="1" colspan="1">11.2</td><td rowspan="1" colspan="1">10.2</td><td rowspan="1" colspan="1">0.7</td><td rowspan="1" colspan="1">11.4</td><td rowspan="1" colspan="1">9.5</td><td rowspan="1" colspan="1">10.8</td><td rowspan="1" colspan="1">10.1</td><td rowspan="1" colspan="1">0.6</td><td rowspan="1" colspan="1">9.0</td><td rowspan="1" colspan="1">11.4</td><td rowspan="1" colspan="1">10.3</td><td rowspan="1" colspan="1">0.7</td></tr><tr><td rowspan="1" colspan="1">Dorsal-fin depth (% <abbrev xmlns:xlink="http://www.w3.org/1999/xlink" xlink:title="standard length" id="ABBRID0ELIAG" xlink:type="simple">SL</abbrev>)</td><td rowspan="1" colspan="1">15.6</td><td rowspan="1" colspan="1">15.6</td><td rowspan="1" colspan="1">17.7</td><td rowspan="1" colspan="1">17.0</td><td rowspan="1" colspan="1">0.6</td><td rowspan="1" colspan="1">18.2</td><td rowspan="1" colspan="1">17.7</td><td rowspan="1" colspan="1">18.4</td><td rowspan="1" colspan="1">18.0</td><td rowspan="1" colspan="1">0.4</td><td rowspan="1" colspan="1">15.6</td><td rowspan="1" colspan="1">18.4</td><td rowspan="1" colspan="1">17.3</td><td rowspan="1" colspan="1">0.7</td></tr><tr><td rowspan="1" colspan="1">Anal-fin base length (% <abbrev xmlns:xlink="http://www.w3.org/1999/xlink" xlink:title="standard length" id="ABBRID0E5JAG" xlink:type="simple">SL</abbrev>)</td><td rowspan="1" colspan="1">16.4</td><td rowspan="1" colspan="1">16.4</td><td rowspan="1" colspan="1">18.1</td><td rowspan="1" colspan="1">17.0</td><td rowspan="1" colspan="1">0.5</td><td rowspan="1" colspan="1">17.7</td><td rowspan="1" colspan="1">16.1</td><td rowspan="1" colspan="1">17.8</td><td rowspan="1" colspan="1">17.0</td><td rowspan="1" colspan="1">0.8</td><td rowspan="1" colspan="1">16.1</td><td rowspan="1" colspan="1">18.1</td><td rowspan="1" colspan="1">17.1</td><td rowspan="1" colspan="1">0.6</td></tr><tr><td rowspan="1" colspan="1">Anal-fin depth (% <abbrev xmlns:xlink="http://www.w3.org/1999/xlink" xlink:title="standard length" id="ABBRID0ERLAG" xlink:type="simple">SL</abbrev>)</td><td rowspan="1" colspan="1">12.3</td><td rowspan="1" colspan="1">9.8</td><td rowspan="1" colspan="1">12.4</td><td rowspan="1" colspan="1">11.7</td><td rowspan="1" colspan="1">0.8</td><td rowspan="1" colspan="1">13.6</td><td rowspan="1" colspan="1">13.5</td><td rowspan="1" colspan="1">14.1</td><td rowspan="1" colspan="1">13.9</td><td rowspan="1" colspan="1">0.3</td><td rowspan="1" colspan="1">9.8</td><td rowspan="1" colspan="1">14.1</td><td rowspan="1" colspan="1">12.3</td><td rowspan="1" colspan="1">1.2</td></tr><tr><td rowspan="1" colspan="1">Pectoral-fin length (% <abbrev xmlns:xlink="http://www.w3.org/1999/xlink" xlink:title="standard length" id="ABBRID0EENAG" xlink:type="simple">SL</abbrev>)</td><td rowspan="1" colspan="1">17.7</td><td rowspan="1" colspan="1">17.7</td><td rowspan="1" colspan="1">21.5</td><td rowspan="1" colspan="1">20.1</td><td rowspan="1" colspan="1">1.2</td><td rowspan="1" colspan="1">20.6</td><td rowspan="1" colspan="1">20.7</td><td rowspan="1" colspan="1">21.1</td><td rowspan="1" colspan="1">21.0</td><td rowspan="1" colspan="1">0.2</td><td rowspan="1" colspan="1">17.7</td><td rowspan="1" colspan="1">21.5</td><td rowspan="1" colspan="1">20.3</td><td rowspan="1" colspan="1">1.1</td></tr><tr><td rowspan="1" colspan="1">Pelvic-fin length (% <abbrev xmlns:xlink="http://www.w3.org/1999/xlink" xlink:title="standard length" id="ABBRID0EXOAG" xlink:type="simple">SL</abbrev>)</td><td rowspan="1" colspan="1">14.4</td><td rowspan="1" colspan="1">14.4</td><td rowspan="1" colspan="1">16.0</td><td rowspan="1" colspan="1">15.3</td><td rowspan="1" colspan="1">0.5</td><td rowspan="1" colspan="1">15.2</td><td rowspan="1" colspan="1">14.9</td><td rowspan="1" colspan="1">15.6</td><td rowspan="1" colspan="1">15.3</td><td rowspan="1" colspan="1">0.4</td><td rowspan="1" colspan="1">14.4</td><td rowspan="1" colspan="1">16.0</td><td rowspan="1" colspan="1">15.3</td><td rowspan="1" colspan="1">0.5</td></tr><tr><td rowspan="1" colspan="1">Head length (% <abbrev xmlns:xlink="http://www.w3.org/1999/xlink" xlink:title="standard length" id="ABBRID0EKQAG" xlink:type="simple">SL</abbrev>)</td><td rowspan="1" colspan="1">22.7</td><td rowspan="1" colspan="1">22.7</td><td rowspan="1" colspan="1">24.8</td><td rowspan="1" colspan="1">23.8</td><td rowspan="1" colspan="1">0.7</td><td rowspan="1" colspan="1">22.7</td><td rowspan="1" colspan="1">25.4</td><td rowspan="1" colspan="1">26.4</td><td rowspan="1" colspan="1">25.8</td><td rowspan="1" colspan="1">0.5</td><td rowspan="1" colspan="1">22.7</td><td rowspan="1" colspan="1">26.4</td><td rowspan="1" colspan="1">24.2</td><td rowspan="1" colspan="1">1.2</td></tr><tr><td rowspan="1" colspan="1">
                    <bold>Head length (% body depth)</bold>
                  </td><td rowspan="1" colspan="1">106.7</td><td rowspan="1" colspan="1">99.0</td><td rowspan="1" colspan="1">122.5</td><td rowspan="1" colspan="1">111.2</td><td rowspan="1" colspan="1">7.4</td><td rowspan="1" colspan="1">85.3</td><td rowspan="1" colspan="1">117.9</td><td rowspan="1" colspan="1">124.3</td><td rowspan="1" colspan="1">122.1</td><td rowspan="1" colspan="1">3.6</td><td rowspan="1" colspan="1">85.3</td><td rowspan="1" colspan="1">124.3</td><td rowspan="1" colspan="1">111.7</td><td rowspan="1" colspan="1">11.1</td></tr><tr><td rowspan="1" colspan="1">Head depth at nape (% <abbrev xmlns:xlink="http://www.w3.org/1999/xlink" xlink:title="standard length" id="ABBRID0EOTAG" xlink:type="simple">SL</abbrev>)</td><td rowspan="1" colspan="1">15.4</td><td rowspan="1" colspan="1">15.3</td><td rowspan="1" colspan="1">16.3</td><td rowspan="1" colspan="1">15.7</td><td rowspan="1" colspan="1">0.4</td><td rowspan="1" colspan="1">16.5</td><td rowspan="1" colspan="1">14.8</td><td rowspan="1" colspan="1">16.7</td><td rowspan="1" colspan="1">15.5</td><td rowspan="1" colspan="1">1.0</td><td rowspan="1" colspan="1">14.8</td><td rowspan="1" colspan="1">16.7</td><td rowspan="1" colspan="1">15.7</td><td rowspan="1" colspan="1">0.6</td></tr><tr><td rowspan="1" colspan="1">Head depth at nape (% <abbrev xmlns:xlink="http://www.w3.org/1999/xlink" xlink:title="lateral head length" id="ABBRID0EBVAG" xlink:type="simple">HL</abbrev>)</td><td rowspan="1" colspan="1">67.8</td><td rowspan="1" colspan="1">61.7</td><td rowspan="1" colspan="1">69.4</td><td rowspan="1" colspan="1">66.1</td><td rowspan="1" colspan="1">2.7</td><td rowspan="1" colspan="1">72.7</td><td rowspan="1" colspan="1">56.5</td><td rowspan="1" colspan="1">65.6</td><td rowspan="1" colspan="1">59.9</td><td rowspan="1" colspan="1">5.0</td><td rowspan="1" colspan="1">56.5</td><td rowspan="1" colspan="1">72.7</td><td rowspan="1" colspan="1">65.1</td><td rowspan="1" colspan="1">4.6</td></tr><tr><td rowspan="1" colspan="1">Head depth through eye (% <abbrev xmlns:xlink="http://www.w3.org/1999/xlink" xlink:title="lateral head length" id="ABBRID0EUWAG" xlink:type="simple">HL</abbrev>)</td><td rowspan="1" colspan="1">47.2</td><td rowspan="1" colspan="1">45.0</td><td rowspan="1" colspan="1">52.6</td><td rowspan="1" colspan="1">48.8</td><td rowspan="1" colspan="1">2.3</td><td rowspan="1" colspan="1">54.4</td><td rowspan="1" colspan="1">41.8</td><td rowspan="1" colspan="1">48.6</td><td rowspan="1" colspan="1">45.4</td><td rowspan="1" colspan="1">3.4</td><td rowspan="1" colspan="1">41.8</td><td rowspan="1" colspan="1">54.4</td><td rowspan="1" colspan="1">48.4</td><td rowspan="1" colspan="1">3.3</td></tr><tr><td rowspan="1" colspan="1">Maximum head width (% <abbrev xmlns:xlink="http://www.w3.org/1999/xlink" xlink:title="standard length" id="ABBRID0EHYAG" xlink:type="simple">SL</abbrev>)</td><td rowspan="1" colspan="1">10.7</td><td rowspan="1" colspan="1">10.7</td><td rowspan="1" colspan="1">11.9</td><td rowspan="1" colspan="1">11.3</td><td rowspan="1" colspan="1">0.3</td><td rowspan="1" colspan="1">11.6</td><td rowspan="1" colspan="1">11.0</td><td rowspan="1" colspan="1">11.4</td><td rowspan="1" colspan="1">11.2</td><td rowspan="1" colspan="1">0.2</td><td rowspan="1" colspan="1">10.7</td><td rowspan="1" colspan="1">11.9</td><td rowspan="1" colspan="1">11.3</td><td rowspan="1" colspan="1">0.3</td></tr><tr><td rowspan="1" colspan="1">Maximum head width (% <abbrev xmlns:xlink="http://www.w3.org/1999/xlink" xlink:title="lateral head length" id="ABBRID0E1ZAG" xlink:type="simple">HL</abbrev>)</td><td rowspan="1" colspan="1">47.2</td><td rowspan="1" colspan="1">45.7</td><td rowspan="1" colspan="1">51.5</td><td rowspan="1" colspan="1">47.4</td><td rowspan="1" colspan="1">1.9</td><td rowspan="1" colspan="1">51.2</td><td rowspan="1" colspan="1">42.3</td><td rowspan="1" colspan="1">44.7</td><td rowspan="1" colspan="1">43.2</td><td rowspan="1" colspan="1">1.3</td><td rowspan="1" colspan="1">42.3</td><td rowspan="1" colspan="1">51.5</td><td rowspan="1" colspan="1">46.7</td><td rowspan="1" colspan="1">2.8</td></tr><tr><td rowspan="1" colspan="1">Snout length (% <abbrev xmlns:xlink="http://www.w3.org/1999/xlink" xlink:title="standard length" id="ABBRID0EN2AG" xlink:type="simple">SL</abbrev>)</td><td rowspan="1" colspan="1">6.7</td><td rowspan="1" colspan="1">6.6</td><td rowspan="1" colspan="1">7.5</td><td rowspan="1" colspan="1">6.9</td><td rowspan="1" colspan="1">0.3</td><td rowspan="1" colspan="1">6.1</td><td rowspan="1" colspan="1">7.4</td><td rowspan="1" colspan="1">7.9</td><td rowspan="1" colspan="1">7.7</td><td rowspan="1" colspan="1">0.3</td><td rowspan="1" colspan="1">6.1</td><td rowspan="1" colspan="1">7.9</td><td rowspan="1" colspan="1">7.0</td><td rowspan="1" colspan="1">0.5</td></tr><tr><td rowspan="1" colspan="1">Snout length (% <abbrev xmlns:xlink="http://www.w3.org/1999/xlink" xlink:title="lateral head length" id="ABBRID0EA4AG" xlink:type="simple">HL</abbrev>)</td><td rowspan="1" colspan="1">29.7</td><td rowspan="1" colspan="1">27.4</td><td rowspan="1" colspan="1">30.4</td><td rowspan="1" colspan="1">28.9</td><td rowspan="1" colspan="1">0.9</td><td rowspan="1" colspan="1">26.9</td><td rowspan="1" colspan="1">28.9</td><td rowspan="1" colspan="1">30.7</td><td rowspan="1" colspan="1">29.9</td><td rowspan="1" colspan="1">0.9</td><td rowspan="1" colspan="1">26.9</td><td rowspan="1" colspan="1">30.7</td><td rowspan="1" colspan="1">29.0</td><td rowspan="1" colspan="1">1.1</td></tr><tr><td rowspan="1" colspan="1">Eye horizontal diameter (% <abbrev xmlns:xlink="http://www.w3.org/1999/xlink" xlink:title="standard length" id="ABBRID0ET5AG" xlink:type="simple">SL</abbrev>)</td><td rowspan="1" colspan="1">5.7</td><td rowspan="1" colspan="1">5.7</td><td rowspan="1" colspan="1">6.7</td><td rowspan="1" colspan="1">6.3</td><td rowspan="1" colspan="1">0.4</td><td rowspan="1" colspan="1">5.1</td><td rowspan="1" colspan="1">7.2</td><td rowspan="1" colspan="1">7.7</td><td rowspan="1" colspan="1">7.5</td><td rowspan="1" colspan="1">0.3</td><td rowspan="1" colspan="1">5.1</td><td rowspan="1" colspan="1">7.7</td><td rowspan="1" colspan="1">6.5</td><td rowspan="1" colspan="1">0.7</td></tr><tr><td rowspan="1" colspan="1">
                    <bold>Eye horizontal diameter (% <abbrev xmlns:xlink="http://www.w3.org/1999/xlink" xlink:title="lateral head length" id="ABBRID0EIABG" xlink:type="simple">HL</abbrev>)</bold>
                  </td><td rowspan="1" colspan="1">25.3</td><td rowspan="1" colspan="1">24.1</td><td rowspan="1" colspan="1">28.0</td><td rowspan="1" colspan="1">26.4</td><td rowspan="1" colspan="1">1.3</td><td rowspan="1" colspan="1">22.5</td><td rowspan="1" colspan="1">27.2</td><td rowspan="1" colspan="1">30.3</td><td rowspan="1" colspan="1">29.0</td><td rowspan="1" colspan="1">1.6</td><td rowspan="1" colspan="1">22.5</td><td rowspan="1" colspan="1">30.3</td><td rowspan="1" colspan="1">26.7</td><td rowspan="1" colspan="1">2.1</td></tr><tr><td rowspan="1" colspan="1">
                    <bold>Eye horizontal diameter (% interorbital width)</bold>
                  </td><td rowspan="1" colspan="1">78.7</td><td rowspan="1" colspan="1">78.7</td><td rowspan="1" colspan="1">90.6</td><td rowspan="1" colspan="1">83.7</td><td rowspan="1" colspan="1">4.0</td><td rowspan="1" colspan="1">66.6</td><td rowspan="1" colspan="1">87.6</td><td rowspan="1" colspan="1">94.1</td><td rowspan="1" colspan="1">91.0</td><td rowspan="1" colspan="1">3.2</td><td rowspan="1" colspan="1">66.6</td><td rowspan="1" colspan="1">94.1</td><td rowspan="1" colspan="1">84.1</td><td rowspan="1" colspan="1">7.1</td></tr><tr><td rowspan="1" colspan="1">Postorbital distance (% <abbrev xmlns:xlink="http://www.w3.org/1999/xlink" xlink:title="lateral head length" id="ABBRID0ENDBG" xlink:type="simple">HL</abbrev>)</td><td rowspan="1" colspan="1">50.6</td><td rowspan="1" colspan="1">46.9</td><td rowspan="1" colspan="1">51.3</td><td rowspan="1" colspan="1">49.2</td><td rowspan="1" colspan="1">1.3</td><td rowspan="1" colspan="1">52.2</td><td rowspan="1" colspan="1">44.7</td><td rowspan="1" colspan="1">46.4</td><td rowspan="1" colspan="1">45.7</td><td rowspan="1" colspan="1">0.9</td><td rowspan="1" colspan="1">44.7</td><td rowspan="1" colspan="1">52.2</td><td rowspan="1" colspan="1">48.6</td><td rowspan="1" colspan="1">2.2</td></tr><tr><td rowspan="1" colspan="1">Interorbital width (% <abbrev xmlns:xlink="http://www.w3.org/1999/xlink" xlink:title="standard length" id="ABBRID0EAFBG" xlink:type="simple">SL</abbrev>)</td><td rowspan="1" colspan="1">7.3</td><td rowspan="1" colspan="1">7.3</td><td rowspan="1" colspan="1">7.8</td><td rowspan="1" colspan="1">7.5</td><td rowspan="1" colspan="1">0.2</td><td rowspan="1" colspan="1">7.6</td><td rowspan="1" colspan="1">8.2</td><td rowspan="1" colspan="1">8.3</td><td rowspan="1" colspan="1">8.2</td><td rowspan="1" colspan="1">0.1</td><td rowspan="1" colspan="1">7.3</td><td rowspan="1" colspan="1">8.3</td><td rowspan="1" colspan="1">7.7</td><td rowspan="1" colspan="1">0.4</td></tr><tr><td rowspan="1" colspan="1">Interorbital width (% <abbrev xmlns:xlink="http://www.w3.org/1999/xlink" xlink:title="lateral head length" id="ABBRID0ETGBG" xlink:type="simple">HL</abbrev>)</td><td rowspan="1" colspan="1">32.1</td><td rowspan="1" colspan="1">30.0</td><td rowspan="1" colspan="1">32.7</td><td rowspan="1" colspan="1">31.5</td><td rowspan="1" colspan="1">0.9</td><td rowspan="1" colspan="1">33.7</td><td rowspan="1" colspan="1">31.1</td><td rowspan="1" colspan="1">32.4</td><td rowspan="1" colspan="1">31.9</td><td rowspan="1" colspan="1">0.7</td><td rowspan="1" colspan="1">30.0</td><td rowspan="1" colspan="1">33.7</td><td rowspan="1" colspan="1">31.8</td><td rowspan="1" colspan="1">1.0</td></tr><tr><td rowspan="1" colspan="1">Length of upper jaw (% <abbrev xmlns:xlink="http://www.w3.org/1999/xlink" xlink:title="lateral head length" id="ABBRID0EGIBG" xlink:type="simple">HL</abbrev>)</td><td rowspan="1" colspan="1">28.0</td><td rowspan="1" colspan="1">27.8</td><td rowspan="1" colspan="1">30.6</td><td rowspan="1" colspan="1">29.1</td><td rowspan="1" colspan="1">1.0</td><td rowspan="1" colspan="1">29.1</td><td rowspan="1" colspan="1">28.2</td><td rowspan="1" colspan="1">29.9</td><td rowspan="1" colspan="1">29.0</td><td rowspan="1" colspan="1">0.9</td><td rowspan="1" colspan="1">27.8</td><td rowspan="1" colspan="1">30.6</td><td rowspan="1" colspan="1">29.1</td><td rowspan="1" colspan="1">0.9</td></tr><tr><td rowspan="1" colspan="1">Length of upper jaw (% <abbrev xmlns:xlink="http://www.w3.org/1999/xlink" xlink:title="standard length" id="ABBRID0EZJBG" xlink:type="simple">SL</abbrev>)</td><td rowspan="1" colspan="1">6.4</td><td rowspan="1" colspan="1">6.4</td><td rowspan="1" colspan="1">7.3</td><td rowspan="1" colspan="1">6.9</td><td rowspan="1" colspan="1">0.3</td><td rowspan="1" colspan="1">6.6</td><td rowspan="1" colspan="1">7.4</td><td rowspan="1" colspan="1">7.6</td><td rowspan="1" colspan="1">7.5</td><td rowspan="1" colspan="1">0.1</td><td rowspan="1" colspan="1">6.4</td><td rowspan="1" colspan="1">7.6</td><td rowspan="1" colspan="1">7.0</td><td rowspan="1" colspan="1">0.4</td></tr><tr><td rowspan="1" colspan="1">Length of lower jaw (% <abbrev xmlns:xlink="http://www.w3.org/1999/xlink" xlink:title="standard length" id="ABBRID0EMLBG" xlink:type="simple">SL</abbrev>)</td><td rowspan="1" colspan="1">8.9</td><td rowspan="1" colspan="1">8.9</td><td rowspan="1" colspan="1">9.6</td><td rowspan="1" colspan="1">9.2</td><td rowspan="1" colspan="1">0.3</td><td rowspan="1" colspan="1">8.5</td><td rowspan="1" colspan="1">9.9</td><td rowspan="1" colspan="1">10.2</td><td rowspan="1" colspan="1">10.0</td><td rowspan="1" colspan="1">0.2</td><td rowspan="1" colspan="1">8.5</td><td rowspan="1" colspan="1">10.2</td><td rowspan="1" colspan="1">9.3</td><td rowspan="1" colspan="1">0.5</td></tr><tr><td rowspan="1" colspan="1">Length of lower jaw (% <abbrev xmlns:xlink="http://www.w3.org/1999/xlink" xlink:title="lateral head length" id="ABBRID0E6MBG" xlink:type="simple">HL</abbrev>)</td><td rowspan="1" colspan="1">39.1</td><td rowspan="1" colspan="1">37.2</td><td rowspan="1" colspan="1">39.8</td><td rowspan="1" colspan="1">38.6</td><td rowspan="1" colspan="1">1.0</td><td rowspan="1" colspan="1">37.6</td><td rowspan="1" colspan="1">37.6</td><td rowspan="1" colspan="1">40.3</td><td rowspan="1" colspan="1">38.9</td><td rowspan="1" colspan="1">1.4</td><td rowspan="1" colspan="1">37.2</td><td rowspan="1" colspan="1">40.3</td><td rowspan="1" colspan="1">38.6</td><td rowspan="1" colspan="1">1.1</td></tr><tr><td rowspan="1" colspan="1">
                    <bold>Length of lower jaw (% interorbital width)</bold>
                  </td><td rowspan="1" colspan="1">121.8</td><td rowspan="1" colspan="1">116.6</td><td rowspan="1" colspan="1">129.6</td><td rowspan="1" colspan="1">122.7</td><td rowspan="1" colspan="1">4.4</td><td rowspan="1" colspan="1">111.6</td><td rowspan="1" colspan="1">119.3</td><td rowspan="1" colspan="1">125.3</td><td rowspan="1" colspan="1">121.9</td><td rowspan="1" colspan="1">3.1</td><td rowspan="1" colspan="1">111.6</td><td rowspan="1" colspan="1">129.6</td><td rowspan="1" colspan="1">121.6</td><td rowspan="1" colspan="1">4.9</td></tr><tr><td rowspan="1" colspan="1">
                    <bold>Length of lower jaw (% depth of operculum)</bold>
                  </td><td rowspan="1" colspan="1">98.2</td><td rowspan="1" colspan="1">96.7</td><td rowspan="1" colspan="1">107.6</td><td rowspan="1" colspan="1">100.9</td><td rowspan="1" colspan="1">3.9</td><td rowspan="1" colspan="1">90.7</td><td rowspan="1" colspan="1">102.3</td><td rowspan="1" colspan="1">109.6</td><td rowspan="1" colspan="1">107.1</td><td rowspan="1" colspan="1">4.2</td><td rowspan="1" colspan="1">90.7</td><td rowspan="1" colspan="1">109.6</td><td rowspan="1" colspan="1">101.5</td><td rowspan="1" colspan="1">5.6</td></tr><tr><td rowspan="1" colspan="1">Length of lower jaw (% cranium roof length)</td><td rowspan="1" colspan="1">63.8</td><td rowspan="1" colspan="1">59.7</td><td rowspan="1" colspan="1">67.1</td><td rowspan="1" colspan="1">62.5</td><td rowspan="1" colspan="1">2.8</td><td rowspan="1" colspan="1">62.4</td><td rowspan="1" colspan="1">62.7</td><td rowspan="1" colspan="1">64.0</td><td rowspan="1" colspan="1">63.2</td><td rowspan="1" colspan="1">0.7</td><td rowspan="1" colspan="1">59.7</td><td rowspan="1" colspan="1">67.1</td><td rowspan="1" colspan="1">62.8</td><td rowspan="1" colspan="1">2.2</td></tr><tr><td rowspan="1" colspan="1">
                    <bold>Length of lower jaw (% cranium width between margins of pterotics)</bold>
                  </td><td rowspan="1" colspan="1">99.9</td><td rowspan="1" colspan="1">94.4</td><td rowspan="1" colspan="1">104.6</td><td rowspan="1" colspan="1">99.1</td><td rowspan="1" colspan="1">3.2</td><td rowspan="1" colspan="1">85.8</td><td rowspan="1" colspan="1">100.0</td><td rowspan="1" colspan="1">100.5</td><td rowspan="1" colspan="1">100.2</td><td rowspan="1" colspan="1">0.3</td><td rowspan="1" colspan="1">85.8</td><td rowspan="1" colspan="1">104.6</td><td rowspan="1" colspan="1">98.4</td><td rowspan="1" colspan="1">4.6</td></tr><tr><td rowspan="1" colspan="1">Cranium roof length (% <abbrev xmlns:xlink="http://www.w3.org/1999/xlink" xlink:title="standard length" id="ABBRID0ETUBG" xlink:type="simple">SL</abbrev>)</td><td rowspan="1" colspan="1">13.9</td><td rowspan="1" colspan="1">13.6</td><td rowspan="1" colspan="1">15.9</td><td rowspan="1" colspan="1">14.7</td><td rowspan="1" colspan="1">0.9</td><td rowspan="1" colspan="1">13.7</td><td rowspan="1" colspan="1">15.5</td><td rowspan="1" colspan="1">16.3</td><td rowspan="1" colspan="1">15.9</td><td rowspan="1" colspan="1">0.4</td><td rowspan="1" colspan="1">13.6</td><td rowspan="1" colspan="1">16.3</td><td rowspan="1" colspan="1">14.9</td><td rowspan="1" colspan="1">1.0</td></tr><tr><td rowspan="1" colspan="1">
                    <bold>Cranium width between margins of pterotics (% cranium roof length)</bold>
                  </td><td rowspan="1" colspan="1">63.9</td><td rowspan="1" colspan="1">59.5</td><td rowspan="1" colspan="1">68.6</td><td rowspan="1" colspan="1">63.2</td><td rowspan="1" colspan="1">3.0</td><td rowspan="1" colspan="1">72.7</td><td rowspan="1" colspan="1">62.7</td><td rowspan="1" colspan="1">63.7</td><td rowspan="1" colspan="1">63.1</td><td rowspan="1" colspan="1">0.5</td><td rowspan="1" colspan="1">59.5</td><td rowspan="1" colspan="1">72.7</td><td rowspan="1" colspan="1">63.9</td><td rowspan="1" colspan="1">3.6</td></tr><tr><td rowspan="1" colspan="1">
                    <bold>Cranium width between margins of sphenotics (% cranium roof length)</bold>
                  </td><td rowspan="1" colspan="1">55.2</td><td rowspan="1" colspan="1">49.0</td><td rowspan="1" colspan="1">57.3</td><td rowspan="1" colspan="1">53.8</td><td rowspan="1" colspan="1">2.4</td><td rowspan="1" colspan="1">65.6</td><td rowspan="1" colspan="1">56.9</td><td rowspan="1" colspan="1">60.0</td><td rowspan="1" colspan="1">58.9</td><td rowspan="1" colspan="1">1.8</td><td rowspan="1" colspan="1">49.0</td><td rowspan="1" colspan="1">65.6</td><td rowspan="1" colspan="1">55.9</td><td rowspan="1" colspan="1">4.2</td></tr><tr><td rowspan="1" colspan="1">Cranium width between margins of lateral ethmoids (% cranium roof length)</td><td rowspan="1" colspan="1">19.7</td><td rowspan="1" colspan="1">19.7</td><td rowspan="1" colspan="1">23.4</td><td rowspan="1" colspan="1">21.8</td><td rowspan="1" colspan="1">1.4</td><td rowspan="1" colspan="1">23.4</td><td rowspan="1" colspan="1">16.6</td><td rowspan="1" colspan="1">18.0</td><td rowspan="1" colspan="1">17.3</td><td rowspan="1" colspan="1">0.7</td><td rowspan="1" colspan="1">16.6</td><td rowspan="1" colspan="1">23.4</td><td rowspan="1" colspan="1">20.9</td><td rowspan="1" colspan="1">2.4</td></tr><tr><td rowspan="1" colspan="1">
                    <bold>Cranium width between margins of lateral ethmoids (% cranium width between margins of pterotics)</bold>
                  </td><td rowspan="1" colspan="1">30.9</td><td rowspan="1" colspan="1">30.9</td><td rowspan="1" colspan="1">38.4</td><td rowspan="1" colspan="1">35.0</td><td rowspan="1" colspan="1">1.9</td><td rowspan="1" colspan="1">32.1</td><td rowspan="1" colspan="1">26.6</td><td rowspan="1" colspan="1">28.6</td><td rowspan="1" colspan="1">27.5</td><td rowspan="1" colspan="1">1.0</td><td rowspan="1" colspan="1">26.6</td><td rowspan="1" colspan="1">38.4</td><td rowspan="1" colspan="1">32.7</td><td rowspan="1" colspan="1">3.6</td></tr><tr><td rowspan="1" colspan="1">Depth of operculum (% <abbrev xmlns:xlink="http://www.w3.org/1999/xlink" xlink:title="lateral head length" id="ABBRID0EH3BG" xlink:type="simple">HL</abbrev>)</td><td rowspan="1" colspan="1">39.9</td><td rowspan="1" colspan="1">36.3</td><td rowspan="1" colspan="1">39.9</td><td rowspan="1" colspan="1">38.3</td><td rowspan="1" colspan="1">1.4</td><td rowspan="1" colspan="1">41.5</td><td rowspan="1" colspan="1">35.3</td><td rowspan="1" colspan="1">36.8</td><td rowspan="1" colspan="1">36.3</td><td rowspan="1" colspan="1">0.9</td><td rowspan="1" colspan="1">35.3</td><td rowspan="1" colspan="1">41.5</td><td rowspan="1" colspan="1">38.1</td><td rowspan="1" colspan="1">1.8</td></tr><tr><td rowspan="1" colspan="1">
                    <bold><italic><tp:taxon-name><tp:taxon-name-part taxon-name-part-type="genus" reg="Ratios">Ratios</tp:taxon-name-part></tp:taxon-name></italic></bold>
                  </td><td rowspan="1" colspan="1"/><td rowspan="1" colspan="1"/><td rowspan="1" colspan="1"/><td rowspan="1" colspan="1"/><td rowspan="1" colspan="1"/><td rowspan="1" colspan="1"/><td rowspan="1" colspan="1"/><td rowspan="1" colspan="1"/><td rowspan="1" colspan="1"/><td rowspan="1" colspan="1"/><td rowspan="1" colspan="1"/><td rowspan="1" colspan="1"/><td rowspan="1" colspan="1"/><td rowspan="1" colspan="1"/></tr><tr><td rowspan="1" colspan="1">Interorbital width/eye horizontal diameter</td><td rowspan="1" colspan="1">1.3</td><td rowspan="1" colspan="1">1.1</td><td rowspan="1" colspan="1">1.3</td><td rowspan="1" colspan="1">1.2</td><td rowspan="1" colspan="1">0.1</td><td rowspan="1" colspan="1">1.5</td><td rowspan="1" colspan="1">1.1</td><td rowspan="1" colspan="1">1.1</td><td rowspan="1" colspan="1">1.1</td><td rowspan="1" colspan="1">0.0</td><td rowspan="1" colspan="1">1.1</td><td rowspan="1" colspan="1">1.5</td><td rowspan="1" colspan="1">1.2</td><td rowspan="1" colspan="1">0.1</td></tr><tr><td rowspan="1" colspan="1">Snout length/eye horizontal diameter</td><td rowspan="1" colspan="1">1.2</td><td rowspan="1" colspan="1">1.0</td><td rowspan="1" colspan="1">1.2</td><td rowspan="1" colspan="1">1.1</td><td rowspan="1" colspan="1">0.1</td><td rowspan="1" colspan="1">1.2</td><td rowspan="1" colspan="1">1.0</td><td rowspan="1" colspan="1">1.1</td><td rowspan="1" colspan="1">1.0</td><td rowspan="1" colspan="1">0.1</td><td rowspan="1" colspan="1">1.0</td><td rowspan="1" colspan="1">1.2</td><td rowspan="1" colspan="1">1.1</td><td rowspan="1" colspan="1">0.1</td></tr><tr><td rowspan="1" colspan="1">Head depth at nape/eye horizontal diameter</td><td rowspan="1" colspan="1">2.7</td><td rowspan="1" colspan="1">2.3</td><td rowspan="1" colspan="1">2.7</td><td rowspan="1" colspan="1">2.5</td><td rowspan="1" colspan="1">0.1</td><td rowspan="1" colspan="1">3.3</td><td rowspan="1" colspan="1">1.9</td><td rowspan="1" colspan="1">2.2</td><td rowspan="1" colspan="1">2.1</td><td rowspan="1" colspan="1">0.1</td><td rowspan="1" colspan="1">1.9</td><td rowspan="1" colspan="1">3.2</td><td rowspan="1" colspan="1">2.5</td><td rowspan="1" colspan="1">0.3</td></tr><tr><td rowspan="1" colspan="1">Head length/caudal peduncle depth</td><td rowspan="1" colspan="1">2.5</td><td rowspan="1" colspan="1">2.5</td><td rowspan="1" colspan="1">2.8</td><td rowspan="1" colspan="1">2.6</td><td rowspan="1" colspan="1">0.1</td><td rowspan="1" colspan="1">2.3</td><td rowspan="1" colspan="1">2.8</td><td rowspan="1" colspan="1">2.9</td><td rowspan="1" colspan="1">2.9</td><td rowspan="1" colspan="1">0.1</td><td rowspan="1" colspan="1">2.3</td><td rowspan="1" colspan="1">2.9</td><td rowspan="1" colspan="1">2.6</td><td rowspan="1" colspan="1">0.2</td></tr><tr><td rowspan="1" colspan="1">Length of caudal peduncle/caudal peduncle depth</td><td rowspan="1" colspan="1">2.0</td><td rowspan="1" colspan="1">1.9</td><td rowspan="1" colspan="1">2.2</td><td rowspan="1" colspan="1">2.0</td><td rowspan="1" colspan="1">0.1</td><td rowspan="1" colspan="1">1.7</td><td rowspan="1" colspan="1">1.9</td><td rowspan="1" colspan="1">2.1</td><td rowspan="1" colspan="1">2.0</td><td rowspan="1" colspan="1">0.1</td><td rowspan="1" colspan="1">1.7</td><td rowspan="1" colspan="1">2.2</td><td rowspan="1" colspan="1">1.9</td><td rowspan="1" colspan="1">0.1</td></tr><tr><td rowspan="1" colspan="1">Length of lower jaw/caudal peduncle depth</td><td rowspan="1" colspan="1">1.0</td><td rowspan="1" colspan="1">1.0</td><td rowspan="1" colspan="1">1.1</td><td rowspan="1" colspan="1">1.0</td><td rowspan="1" colspan="1">0.0</td><td rowspan="1" colspan="1">0.9</td><td rowspan="1" colspan="1">1.1</td><td rowspan="1" colspan="1">1.1</td><td rowspan="1" colspan="1">1.1</td><td rowspan="1" colspan="1">0.0</td><td rowspan="1" colspan="1">0.9</td><td rowspan="1" colspan="1">1.1</td><td rowspan="1" colspan="1">1.0</td><td rowspan="1" colspan="1">0.1</td></tr><tr><td rowspan="1" colspan="1">Pectoral fin length/pectoral – pelvic-fin origin distance</td><td rowspan="1" colspan="1">0.7</td><td rowspan="1" colspan="1">0.7</td><td rowspan="1" colspan="1">0.9</td><td rowspan="1" colspan="1">0.8</td><td rowspan="1" colspan="1">0.1</td><td rowspan="1" colspan="1">0.7</td><td rowspan="1" colspan="1">0.8</td><td rowspan="1" colspan="1">0.9</td><td rowspan="1" colspan="1">0.8</td><td rowspan="1" colspan="1">0.1</td><td rowspan="1" colspan="1">0.7</td><td rowspan="1" colspan="1">0.9</td><td rowspan="1" colspan="1">0.8</td><td rowspan="1" colspan="1">0.1</td></tr><tr><td rowspan="1" colspan="1">Predorsal length/head length</td><td rowspan="1" colspan="1">2.5</td><td rowspan="1" colspan="1">2.3</td><td rowspan="1" colspan="1">2.5</td><td rowspan="1" colspan="1">2.4</td><td rowspan="1" colspan="1">0.1</td><td rowspan="1" colspan="1">2.6</td><td rowspan="1" colspan="1">2.1</td><td rowspan="1" colspan="1">2.3</td><td rowspan="1" colspan="1">2.2</td><td rowspan="1" colspan="1">0.1</td><td rowspan="1" colspan="1">2.1</td><td rowspan="1" colspan="1">2.6</td><td rowspan="1" colspan="1">2.3</td><td rowspan="1" colspan="1">0.1</td></tr></tbody></table></table-wrap><p>The mouth is upturned and the mouth cleft is straight. The tip of the mouth is about at a level with the upper margin of the pupil. The lower jaw is long, its length 112−130% interorbital width. The chin is variably developed (Fig. <xref ref-type="fig" rid="F1">1</xref>). The holotype has a well developed chin while the chin of the paratype is smoothed and slightly projected.</p><p>The ventral keel between the pectoral-fin bases and the anus is well pronounced but not sharp and usually completely covered by scales (in 8 specimens, including the holotype) or scaleless (exposed) for 1−2 scales only (Table <xref ref-type="table" rid="T2">2</xref>), reaching up to 15% of the keel.</p><!--PageBreak--><p>Dorsal fin with 3 unbranched and 8½ branched rays. Anal fin with 3 unbranched and 15½ or 16½ branched rays (Table <xref ref-type="table" rid="T2">2</xref>). Origin of anal fin located on (in three specimens) or slightly behind the vertical of the dorsal-fin insertion (Fig. <xref ref-type="fig" rid="F2">2</xref>).</p><fig id="F2" position="float" orientation="portrait"><label>Figure 2.</label><caption><p>Radiograph of <italic><tp:taxon-name><tp:taxon-name-part taxon-name-part-type="genus" reg="Alburnus">Alburnus</tp:taxon-name-part> <tp:taxon-name-part taxon-name-part-type="species" reg="sava">sava</tp:taxon-name-part></tp:taxon-name></italic> sp. n., same specimens as in Fig. <xref ref-type="fig" rid="F1">1</xref>; vertical lines showing origin of anal fin located on (<bold>b</bold>) or slightly behind (<bold>a</bold>) vertical of dorsal-fin insertion.</p></caption><graphic xmlns:xlink="http://www.w3.org/1999/xlink" xlink:href="zookeys-688-081-g002.jpg" position="float" orientation="portrait" xlink:type="simple" id="oo_170989.jpg"/></fig><p>Number of gill rakers 23−27, mode 24−26 (Table <xref ref-type="table" rid="T2">2</xref>). In two specimens examined (80 and 218 mm <abbrev xmlns:xlink="http://www.w3.org/1999/xlink" xlink:title="standard length" id="ABBRID0E3MAI" xlink:type="simple">SL</abbrev>) length of gill raker 65% and 70% (Fig. <xref ref-type="fig" rid="F3">3a</xref>) the length of the opposite gill filament in the outer row. Pharyngeal teeth 2.5-5.2 (n =2 paratypes).</p><fig id="F3" position="float" orientation="portrait"><label>Figure 3.</label><caption><p>First gill arch in <bold>a</bold> <italic><tp:taxon-name><tp:taxon-name-part taxon-name-part-type="genus" reg="Alburnus">Alburnus</tp:taxon-name-part> <tp:taxon-name-part taxon-name-part-type="species" reg="sava">sava</tp:taxon-name-part></tp:taxon-name></italic> sp. n., <abbrev xmlns:xlink="http://www.w3.org/1999/xlink" content-type="institution" xlink:title="Croatian Biological Research Society" id="ABBRID0EZNAI" xlink:type="simple">HDBI</abbrev> 255, 218 mm <abbrev xmlns:xlink="http://www.w3.org/1999/xlink" xlink:title="standard length" id="ABBRID0E5NAI" xlink:type="simple">SL</abbrev> (length of gill raker is 70% of opposite gill filament length) and <bold>b</bold> <italic><tp:taxon-name><tp:taxon-name-part taxon-name-part-type="genus" reg="Alburnus">A.</tp:taxon-name-part> <tp:taxon-name-part taxon-name-part-type="species" reg="mento">mento</tp:taxon-name-part></tp:taxon-name></italic>, <named-content xmlns:xlink="http://www.w3.org/1999/xlink" content-type="dwc:institutional_code" xlink:type="simple">NMW</named-content> 79592, 184 mm <abbrev xmlns:xlink="http://www.w3.org/1999/xlink" xlink:title="standard length" id="ABBRID0EUOAI" xlink:type="simple">SL</abbrev> (length of gill raker is 120% of opposite gill filament length).</p></caption><graphic xmlns:xlink="http://www.w3.org/1999/xlink" xlink:href="zookeys-688-081-g003.jpg" position="float" orientation="portrait" xlink:type="simple" id="oo_170990.jpg"/></fig><p>Total lateral-line scales number (61)63−64, mode 63; lateral-line scales to the posterior margin of hypurals 57−62, mode 60. Total vertebrae 44−45, 23−24 abdominal and 20−21 caudal (Table <xref ref-type="table" rid="T2">2</xref>; Fig. <xref ref-type="fig" rid="F2">2</xref>).</p><p>No nuptial tubercles in the examined material. Four dissected individuals were females. Overall colouration is silvery with no orange or red pigment at fin bases and no faint dark midlateral stripe in both freshly caught and preserved specimens.</p><table-wrap id="T2" position="float" orientation="portrait"><label>Table 2a.</label><caption><p>Meristic data for <italic><tp:taxon-name><tp:taxon-name-part taxon-name-part-type="genus" reg="Alburnus">Alburnus</tp:taxon-name-part> <tp:taxon-name-part taxon-name-part-type="species" reg="sava">sava</tp:taxon-name-part></tp:taxon-name></italic> sp. n. and three species used for comparisons. Counts in holotype marked with *.</p></caption><table id="TID0ELSAI" rules="all"><tbody><tr><th rowspan="2" colspan="1"/><th rowspan="1" colspan="6">Branched anal-fin rays</th><th rowspan="1" colspan="5">Branched pectoral-fin rays</th></tr><tr><th rowspan="1" colspan="1">13½</th><th rowspan="1" colspan="1">14½</th><th rowspan="1" colspan="1">15½</th><th rowspan="1" colspan="1">16½</th><th rowspan="1" colspan="1">17½</th><th rowspan="1" colspan="1">Mean (+½)</th><th rowspan="1" colspan="1">15</th><th rowspan="1" colspan="1">16</th><th rowspan="1" colspan="1">17</th><th rowspan="1" colspan="1">18</th><th rowspan="1" colspan="1">Mean</th></tr><tr><td rowspan="1" colspan="1">
                    <italic><tp:taxon-name><tp:taxon-name-part taxon-name-part-type="genus" reg="Alburnus">A.</tp:taxon-name-part> <tp:taxon-name-part taxon-name-part-type="species" reg="sava">sava</tp:taxon-name-part></tp:taxon-name></italic> sp. n., n=13</td><td rowspan="1" colspan="1"/><td rowspan="1" colspan="1"/><td rowspan="1" colspan="1">4*</td><td rowspan="1" colspan="1">9</td><td rowspan="1" colspan="1"/><td rowspan="1" colspan="1">
                    <bold>15.7</bold>
                  </td><td rowspan="1" colspan="1">8*</td><td rowspan="1" colspan="1">5</td><td rowspan="1" colspan="1"/><td rowspan="1" colspan="1"/><td rowspan="1" colspan="1">
                    <bold>15.4</bold>
                  </td></tr><tr><td rowspan="1" colspan="1">
                    <italic><tp:taxon-name><tp:taxon-name-part taxon-name-part-type="genus" reg="Alburnus">A.</tp:taxon-name-part> <tp:taxon-name-part taxon-name-part-type="species" reg="sarmaticus">sarmaticus</tp:taxon-name-part></tp:taxon-name></italic>, South Bug, n=5</td><td rowspan="1" colspan="1"/><td rowspan="1" colspan="1">1</td><td rowspan="1" colspan="1">3</td><td rowspan="1" colspan="1"/><td rowspan="1" colspan="1">1</td><td rowspan="1" colspan="1">
                    <bold>15.2</bold>
                  </td><td rowspan="1" colspan="1">2</td><td rowspan="1" colspan="1">3</td><td rowspan="1" colspan="1"/><td rowspan="1" colspan="1"/><td rowspan="1" colspan="1">
                    <bold>15.6</bold>
                  </td></tr><tr><td rowspan="1" colspan="1">
                    <italic><tp:taxon-name><tp:taxon-name-part taxon-name-part-type="genus" reg="Alburnus">A.</tp:taxon-name-part> <tp:taxon-name-part taxon-name-part-type="species" reg="sarmaticus">sarmaticus</tp:taxon-name-part></tp:taxon-name></italic>, Danube, n=15</td><td rowspan="1" colspan="1"/><td rowspan="1" colspan="1">1</td><td rowspan="1" colspan="1">9</td><td rowspan="1" colspan="1">5</td><td rowspan="1" colspan="1"/><td rowspan="1" colspan="1">
                    <bold>15.3</bold>
                  </td><td rowspan="1" colspan="1">5</td><td rowspan="1" colspan="1">7</td><td rowspan="1" colspan="1">3</td><td rowspan="1" colspan="1"/><td rowspan="1" colspan="1">
                    <bold>15.9</bold>
                  </td></tr><tr><td rowspan="1" colspan="1">
                    <italic><tp:taxon-name><tp:taxon-name-part taxon-name-part-type="genus" reg="Alburnus">A.</tp:taxon-name-part> <tp:taxon-name-part taxon-name-part-type="species" reg="leobergi">leobergi</tp:taxon-name-part></tp:taxon-name></italic>, n=6</td><td rowspan="1" colspan="1"/><td rowspan="1" colspan="1"/><td rowspan="1" colspan="1">2</td><td rowspan="1" colspan="1">3</td><td rowspan="1" colspan="1">1</td><td rowspan="1" colspan="1">
                    <bold>15.8</bold>
                  </td><td rowspan="1" colspan="1">1</td><td rowspan="1" colspan="1">5</td><td rowspan="1" colspan="1"/><td rowspan="1" colspan="1"/><td rowspan="1" colspan="1">
                    <bold>15.8</bold>
                  </td></tr><tr><td rowspan="1" colspan="1">
                    <italic><tp:taxon-name><tp:taxon-name-part taxon-name-part-type="genus" reg="Alburnus">A.</tp:taxon-name-part> <tp:taxon-name-part taxon-name-part-type="species" reg="mento">mento</tp:taxon-name-part></tp:taxon-name></italic>, n=62 for anal-fin rays, n=50 for pectoral-fin rays</td><td rowspan="1" colspan="1">2</td><td rowspan="1" colspan="1">16</td><td rowspan="1" colspan="1">25</td><td rowspan="1" colspan="1">14</td><td rowspan="1" colspan="1">5</td><td rowspan="1" colspan="1">
                    <bold>15.1</bold>
                  </td><td rowspan="1" colspan="1">1</td><td rowspan="1" colspan="1">11</td><td rowspan="1" colspan="1">26</td><td rowspan="1" colspan="1">12</td><td rowspan="1" colspan="1">
                    <bold>17.0</bold>
                  </td></tr></tbody></table></table-wrap><table-wrap id="T3" position="float" orientation="portrait"><label>Table 2b.</label><table id="TID0EY5AI" rules="all"><tbody><tr><td rowspan="2" colspan="1"/><td rowspan="1" colspan="5">
                    <bold>Predorsal abdominal vertebrae</bold>
                  </td><td rowspan="1" colspan="4">
                    <bold>Abdominal vertebrae</bold>
                  </td><td rowspan="1" colspan="4">
                    <bold>Caudal vertebrae</bold>
                  </td><td rowspan="1" colspan="5">
                    <bold>Total vertebrae</bold>
                  </td></tr><tr><td rowspan="1" colspan="1">
                    <bold>15</bold>
                  </td><td rowspan="1" colspan="1">
                    <bold>16</bold>
                  </td><td rowspan="1" colspan="1">
                    <bold>17</bold>
                  </td><td rowspan="1" colspan="1">
                    <bold>18</bold>
                  </td><td rowspan="1" colspan="1">
                    <bold>mean</bold>
                  </td><td rowspan="1" colspan="1">
                    <bold>23</bold>
                  </td><td rowspan="1" colspan="1">
                    <bold>24</bold>
                  </td><td rowspan="1" colspan="1">
                    <bold>25</bold>
                  </td><td rowspan="1" colspan="1">
                    <bold>mean</bold>
                  </td><td rowspan="1" colspan="1">
                    <bold>20</bold>
                  </td><td rowspan="1" colspan="1">
                    <bold>21</bold>
                  </td><td rowspan="1" colspan="1">
                    <bold>22</bold>
                  </td><td rowspan="1" colspan="1">
                    <bold>mean</bold>
                  </td><td rowspan="1" colspan="1">
                    <bold>43</bold>
                  </td><td rowspan="1" colspan="1">
                    <bold>44</bold>
                  </td><td rowspan="1" colspan="1">
                    <bold>45</bold>
                  </td><td rowspan="1" colspan="1">
                    <bold>46</bold>
                  </td><td rowspan="1" colspan="1">
                    <bold>mean</bold>
                  </td></tr><tr><td rowspan="1" colspan="1">
                    <italic><tp:taxon-name><tp:taxon-name-part taxon-name-part-type="genus" reg="Alburnus">A.</tp:taxon-name-part> <tp:taxon-name-part taxon-name-part-type="species" reg="sava">sava</tp:taxon-name-part></tp:taxon-name></italic> sp. n., n=13</td><td rowspan="1" colspan="1"/><td rowspan="1" colspan="1">7*</td><td rowspan="1" colspan="1">6</td><td rowspan="1" colspan="1"/><td rowspan="1" colspan="1">
                    <bold>16.5</bold>
                  </td><td rowspan="1" colspan="1">8</td><td rowspan="1" colspan="1">5*</td><td rowspan="1" colspan="1"/><td rowspan="1" colspan="1">
                    <bold>23.4</bold>
                  </td><td rowspan="1" colspan="1">1*</td><td rowspan="1" colspan="1">12</td><td rowspan="1" colspan="1"/><td rowspan="1" colspan="1">
                    <bold>20.9</bold>
                  </td><td rowspan="1" colspan="1"/><td rowspan="1" colspan="1">9*</td><td rowspan="1" colspan="1">4</td><td rowspan="1" colspan="1"/><td rowspan="1" colspan="1">
                    <bold>44.3</bold>
                  </td></tr><tr><td rowspan="1" colspan="1">
                    <italic><tp:taxon-name><tp:taxon-name-part taxon-name-part-type="genus" reg="Alburnus">A.</tp:taxon-name-part> <tp:taxon-name-part taxon-name-part-type="species" reg="sarmaticus">sarmaticus</tp:taxon-name-part></tp:taxon-name></italic>, South Bug, n=5</td><td rowspan="1" colspan="1"/><td rowspan="1" colspan="1">5</td><td rowspan="1" colspan="1"/><td rowspan="1" colspan="1"/><td rowspan="1" colspan="1">
                    <bold>16.0</bold>
                  </td><td rowspan="1" colspan="1">4</td><td rowspan="1" colspan="1">1</td><td rowspan="1" colspan="1"/><td rowspan="1" colspan="1">
                    <bold>23.2</bold>
                  </td><td rowspan="1" colspan="1">1</td><td rowspan="1" colspan="1">3</td><td rowspan="1" colspan="1">1</td><td rowspan="1" colspan="1">
                    <bold>21.0</bold>
                  </td><td rowspan="1" colspan="1">1</td><td rowspan="1" colspan="1">2</td><td rowspan="1" colspan="1">2</td><td rowspan="1" colspan="1"/><td rowspan="1" colspan="1">
                    <bold>44.2</bold>
                  </td></tr><tr><td rowspan="1" colspan="1">
                    <italic><tp:taxon-name><tp:taxon-name-part taxon-name-part-type="genus" reg="Alburnus">A.</tp:taxon-name-part> <tp:taxon-name-part taxon-name-part-type="species" reg="sarmaticus">sarmaticus</tp:taxon-name-part></tp:taxon-name></italic>, Danube, n=15</td><td rowspan="1" colspan="1">1</td><td rowspan="1" colspan="1">9</td><td rowspan="1" colspan="1">5</td><td rowspan="1" colspan="1"/><td rowspan="1" colspan="1">
                    <bold>16.3</bold>
                  </td><td rowspan="1" colspan="1">7</td><td rowspan="1" colspan="1">7</td><td rowspan="1" colspan="1">1</td><td rowspan="1" colspan="1">
                    <bold>23.6</bold>
                  </td><td rowspan="1" colspan="1">5</td><td rowspan="1" colspan="1">8</td><td rowspan="1" colspan="1">2</td><td rowspan="1" colspan="1">
                    <bold>20.8</bold>
                  </td><td rowspan="1" colspan="1"/><td rowspan="1" colspan="1">10</td><td rowspan="1" colspan="1">4</td><td rowspan="1" colspan="1">1</td><td rowspan="1" colspan="1">
                    <bold>44.4</bold>
                  </td></tr><tr><td rowspan="1" colspan="1">
                    <italic><tp:taxon-name><tp:taxon-name-part taxon-name-part-type="genus" reg="Alburnus">A.</tp:taxon-name-part> <tp:taxon-name-part taxon-name-part-type="species" reg="leobergi">leobergi</tp:taxon-name-part></tp:taxon-name></italic>, n=6</td><td rowspan="1" colspan="1"/><td rowspan="1" colspan="1">5</td><td rowspan="1" colspan="1"/><td rowspan="1" colspan="1">1</td><td rowspan="1" colspan="1">
                    <bold>16.3</bold>
                  </td><td rowspan="1" colspan="1">5</td><td rowspan="1" colspan="1">1</td><td rowspan="1" colspan="1"/><td rowspan="1" colspan="1">
                    <bold>23.2</bold>
                  </td><td rowspan="1" colspan="1"/><td rowspan="1" colspan="1">3</td><td rowspan="1" colspan="1">3</td><td rowspan="1" colspan="1">
                    <bold>21.5</bold>
                  </td><td rowspan="1" colspan="1"/><td rowspan="1" colspan="1">2</td><td rowspan="1" colspan="1">4</td><td rowspan="1" colspan="1"/><td rowspan="1" colspan="1">
                    <bold>44.7</bold>
                  </td></tr><tr><td rowspan="1" colspan="1">
                    <italic><tp:taxon-name><tp:taxon-name-part taxon-name-part-type="genus" reg="Alburnus">A.</tp:taxon-name-part> <tp:taxon-name-part taxon-name-part-type="species" reg="mento">mento</tp:taxon-name-part></tp:taxon-name></italic>, n=60</td><td rowspan="1" colspan="1">2</td><td rowspan="1" colspan="1">35</td><td rowspan="1" colspan="1">22</td><td rowspan="1" colspan="1">1</td><td rowspan="1" colspan="1">
                    <bold>16.4</bold>
                  </td><td rowspan="1" colspan="1">30</td><td rowspan="1" colspan="1">27</td><td rowspan="1" colspan="1">3</td><td rowspan="1" colspan="1">
                    <bold>23.6</bold>
                  </td><td rowspan="1" colspan="1">7</td><td rowspan="1" colspan="1">31</td><td rowspan="1" colspan="1">22</td><td rowspan="1" colspan="1">
                    <bold>21.3</bold>
                  </td><td rowspan="1" colspan="1">1</td><td rowspan="1" colspan="1">20</td><td rowspan="1" colspan="1">29</td><td rowspan="1" colspan="1">10</td><td rowspan="1" colspan="1">
                    <bold>44.8</bold>
                  </td></tr></tbody></table></table-wrap><table-wrap id="T4" position="float" orientation="portrait"><label>Table 2c.</label><table id="TID0EKMBI" rules="all"><tbody><tr><th rowspan="2" colspan="1"/><th rowspan="1" colspan="15">Lateral-line scales to posterior hypural margin</th></tr><tr><th rowspan="1" colspan="1">54</th><th rowspan="1" colspan="1">56</th><th rowspan="1" colspan="1">57</th><th rowspan="1" colspan="1">58</th><th rowspan="1" colspan="1">59</th><th rowspan="1" colspan="1">60</th><th rowspan="1" colspan="1">61</th><th rowspan="1" colspan="1">62</th><th rowspan="1" colspan="1">63</th><th rowspan="1" colspan="1">64</th><th rowspan="1" colspan="1">65</th><th rowspan="1" colspan="1">66</th><th rowspan="1" colspan="1">69</th><th rowspan="1" colspan="1">71</th><th rowspan="1" colspan="1">mean</th></tr><tr><td rowspan="1" colspan="1">
                    <italic><tp:taxon-name><tp:taxon-name-part taxon-name-part-type="genus" reg="Alburnus">A.</tp:taxon-name-part> <tp:taxon-name-part taxon-name-part-type="species" reg="sava">sava</tp:taxon-name-part></tp:taxon-name></italic> sp. n., n=13</td><td rowspan="1" colspan="1"/><td rowspan="1" colspan="1"/><td rowspan="1" colspan="1">1</td><td rowspan="1" colspan="1">1</td><td rowspan="1" colspan="1">3*</td><td rowspan="1" colspan="1">5</td><td rowspan="1" colspan="1">1</td><td rowspan="1" colspan="1">1</td><td rowspan="1" colspan="1"/><td rowspan="1" colspan="1"/><td rowspan="1" colspan="1"/><td rowspan="1" colspan="1"/><td rowspan="1" colspan="1"/><td rowspan="1" colspan="1"/><td rowspan="1" colspan="1">
                    <bold>59.6</bold>
                  </td></tr><tr><td rowspan="1" colspan="1">
                    <italic><tp:taxon-name><tp:taxon-name-part taxon-name-part-type="genus" reg="Alburnus">A.</tp:taxon-name-part> <tp:taxon-name-part taxon-name-part-type="species" reg="sarmaticus">sarmaticus</tp:taxon-name-part></tp:taxon-name></italic>, South Bug, n=5</td><td rowspan="1" colspan="1"/><td rowspan="1" colspan="1"/><td rowspan="1" colspan="1"/><td rowspan="1" colspan="1"/><td rowspan="1" colspan="1"/><td rowspan="1" colspan="1">2</td><td rowspan="1" colspan="1"/><td rowspan="1" colspan="1"/><td rowspan="1" colspan="1">1</td><td rowspan="1" colspan="1">2</td><td rowspan="1" colspan="1"/><td rowspan="1" colspan="1"/><td rowspan="1" colspan="1"/><td rowspan="1" colspan="1"/><td rowspan="1" colspan="1">
                    <bold>62.2</bold>
                  </td></tr><tr><td rowspan="1" colspan="1">
                    <italic><tp:taxon-name><tp:taxon-name-part taxon-name-part-type="genus" reg="Alburnus">A.</tp:taxon-name-part> <tp:taxon-name-part taxon-name-part-type="species" reg="sarmaticus">sarmaticus</tp:taxon-name-part></tp:taxon-name></italic>, Danube, n=15</td><td rowspan="1" colspan="1"/><td rowspan="1" colspan="1">1</td><td rowspan="1" colspan="1">1</td><td rowspan="1" colspan="1">1</td><td rowspan="1" colspan="1">1</td><td rowspan="1" colspan="1">3</td><td rowspan="1" colspan="1">2</td><td rowspan="1" colspan="1">2</td><td rowspan="1" colspan="1">3</td><td rowspan="1" colspan="1"/><td rowspan="1" colspan="1">1</td><td rowspan="1" colspan="1"/><td rowspan="1" colspan="1"/><td rowspan="1" colspan="1"/><td rowspan="1" colspan="1">
                    <bold>60.7</bold>
                  </td></tr><tr><td rowspan="1" colspan="1">
                    <italic><tp:taxon-name><tp:taxon-name-part taxon-name-part-type="genus" reg="Alburnus">A.</tp:taxon-name-part> <tp:taxon-name-part taxon-name-part-type="species" reg="leobergi">leobergi</tp:taxon-name-part></tp:taxon-name></italic>, n=6</td><td rowspan="1" colspan="1"/><td rowspan="1" colspan="1">1</td><td rowspan="1" colspan="1"/><td rowspan="1" colspan="1">1</td><td rowspan="1" colspan="1"/><td rowspan="1" colspan="1">2</td><td rowspan="1" colspan="1">1</td><td rowspan="1" colspan="1">1</td><td rowspan="1" colspan="1"/><td rowspan="1" colspan="1"/><td rowspan="1" colspan="1"/><td rowspan="1" colspan="1"/><td rowspan="1" colspan="1"/><td rowspan="1" colspan="1"/><td rowspan="1" colspan="1">
                    <bold>59.5</bold>
                  </td></tr><tr><td rowspan="1" colspan="1">
                    <italic><tp:taxon-name><tp:taxon-name-part taxon-name-part-type="genus" reg="Alburnus">A.</tp:taxon-name-part> <tp:taxon-name-part taxon-name-part-type="species" reg="mento">mento</tp:taxon-name-part></tp:taxon-name></italic>, n=50</td><td rowspan="1" colspan="1">1</td><td rowspan="1" colspan="1"/><td rowspan="1" colspan="1">1</td><td rowspan="1" colspan="1">3</td><td rowspan="1" colspan="1">11</td><td rowspan="1" colspan="1">9</td><td rowspan="1" colspan="1">7</td><td rowspan="1" colspan="1">5</td><td rowspan="1" colspan="1">2</td><td rowspan="1" colspan="1">7</td><td rowspan="1" colspan="1"/><td rowspan="1" colspan="1">2</td><td rowspan="1" colspan="1">1</td><td rowspan="1" colspan="1">1</td><td rowspan="1" colspan="1">
                    <bold>61.1</bold>
                  </td></tr></tbody></table></table-wrap><table-wrap id="T5" position="float" orientation="portrait"><label>Table 2d.</label><table id="TID0EIXBI" rules="all"><tbody><tr><th rowspan="2" colspan="1"/><th rowspan="1" colspan="17">Gill rakers</th></tr><tr><th rowspan="1" colspan="1">19</th><th rowspan="1" colspan="1">20</th><th rowspan="1" colspan="1">21</th><th rowspan="1" colspan="1">22</th><th rowspan="1" colspan="1">23</th><th rowspan="1" colspan="1">24</th><th rowspan="1" colspan="1">25</th><th rowspan="1" colspan="1">26</th><th rowspan="1" colspan="1">27</th><th rowspan="1" colspan="1">28</th><th rowspan="1" colspan="1">29</th><th rowspan="1" colspan="1">30</th><th rowspan="1" colspan="1">31</th><th rowspan="1" colspan="1">32</th><th rowspan="1" colspan="1">33</th><th rowspan="1" colspan="1">34</th><th rowspan="1" colspan="1">mean</th></tr><tr><td rowspan="1" colspan="1">
                    <italic><tp:taxon-name><tp:taxon-name-part taxon-name-part-type="genus" reg="Alburnus">A.</tp:taxon-name-part> <tp:taxon-name-part taxon-name-part-type="species" reg="sava">sava</tp:taxon-name-part></tp:taxon-name></italic> sp. n., n=13</td><td rowspan="1" colspan="1"/><td rowspan="1" colspan="1"/><td rowspan="1" colspan="1"/><td rowspan="1" colspan="1"/><td rowspan="1" colspan="1">
                    <bold>1</bold>
                  </td><td rowspan="1" colspan="1">
                    <bold>4</bold>
                  </td><td rowspan="1" colspan="1">
                    <bold>3</bold>
                  </td><td rowspan="1" colspan="1">
                    <bold>4</bold>*</td><td rowspan="1" colspan="1">
                    <bold>1</bold>
                  </td><td rowspan="1" colspan="1"/><td rowspan="1" colspan="1"/><td rowspan="1" colspan="1"/><td rowspan="1" colspan="1"/><td rowspan="1" colspan="1"/><td rowspan="1" colspan="1"/><td rowspan="1" colspan="1"/><td rowspan="1" colspan="1">
                    <bold>25.0</bold>
                  </td></tr><tr><td rowspan="1" colspan="1">
                    <italic><tp:taxon-name><tp:taxon-name-part taxon-name-part-type="genus" reg="Alburnus">A.</tp:taxon-name-part> <tp:taxon-name-part taxon-name-part-type="species" reg="sarmaticus">sarmaticus</tp:taxon-name-part></tp:taxon-name></italic>, South Bug, n=5</td><td rowspan="1" colspan="1"/><td rowspan="1" colspan="1"/><td rowspan="1" colspan="1"/><td rowspan="1" colspan="1"/><td rowspan="1" colspan="1"/><td rowspan="1" colspan="1"/><td rowspan="1" colspan="1"/><td rowspan="1" colspan="1"/><td rowspan="1" colspan="1"/><td rowspan="1" colspan="1"/><td rowspan="1" colspan="1"/><td rowspan="1" colspan="1">
                    <bold>1</bold>
                  </td><td rowspan="1" colspan="1">
                    <bold>3</bold>
                  </td><td rowspan="1" colspan="1"/><td rowspan="1" colspan="1"/><td rowspan="1" colspan="1">
                    <bold>1</bold>
                  </td><td rowspan="1" colspan="1">
                    <bold>31.4</bold>
                  </td></tr><tr><td rowspan="1" colspan="1">
                    <italic><tp:taxon-name><tp:taxon-name-part taxon-name-part-type="genus" reg="Alburnus">A.</tp:taxon-name-part> <tp:taxon-name-part taxon-name-part-type="species" reg="sarmaticus">sarmaticus</tp:taxon-name-part></tp:taxon-name></italic>, Danube, n=15</td><td rowspan="1" colspan="1"/><td rowspan="1" colspan="1"/><td rowspan="1" colspan="1"/><td rowspan="1" colspan="1"/><td rowspan="1" colspan="1"/><td rowspan="1" colspan="1"/><td rowspan="1" colspan="1"/><td rowspan="1" colspan="1"/><td rowspan="1" colspan="1"/><td rowspan="1" colspan="1">
                    <bold>1</bold>
                  </td><td rowspan="1" colspan="1">
                    <bold>3</bold>
                  </td><td rowspan="1" colspan="1">
                    <bold>3</bold>
                  </td><td rowspan="1" colspan="1">
                    <bold>3</bold>
                  </td><td rowspan="1" colspan="1">
                    <bold>4</bold>
                  </td><td rowspan="1" colspan="1">
                    <bold>1</bold>
                  </td><td rowspan="1" colspan="1"/><td rowspan="1" colspan="1">
                    <bold>30.6</bold>
                  </td></tr><tr><td rowspan="1" colspan="1">
                    <italic><tp:taxon-name><tp:taxon-name-part taxon-name-part-type="genus" reg="Alburnus">A.</tp:taxon-name-part> <tp:taxon-name-part taxon-name-part-type="species" reg="leobergi">leobergi</tp:taxon-name-part></tp:taxon-name></italic>, n=6</td><td rowspan="1" colspan="1"/><td rowspan="1" colspan="1"/><td rowspan="1" colspan="1"/><td rowspan="1" colspan="1"/><td rowspan="1" colspan="1"/><td rowspan="1" colspan="1"/><td rowspan="1" colspan="1">
                    <bold>1</bold>
                  </td><td rowspan="1" colspan="1"/><td rowspan="1" colspan="1"/><td rowspan="1" colspan="1">
                    <bold>1</bold>
                  </td><td rowspan="1" colspan="1"/><td rowspan="1" colspan="1">
                    <bold>2</bold>
                  </td><td rowspan="1" colspan="1">
                    <bold>1</bold>
                  </td><td rowspan="1" colspan="1">
                    <bold>1</bold>
                  </td><td rowspan="1" colspan="1"/><td rowspan="1" colspan="1"/><td rowspan="1" colspan="1">
                    <bold>29.3</bold>
                  </td></tr><tr><td rowspan="1" colspan="1">
                    <italic><tp:taxon-name><tp:taxon-name-part taxon-name-part-type="genus" reg="Alburnus">A.</tp:taxon-name-part> <tp:taxon-name-part taxon-name-part-type="species" reg="mento">mento</tp:taxon-name-part></tp:taxon-name></italic>, n=50</td><td rowspan="1" colspan="1">
                    <bold>1</bold>
                  </td><td rowspan="1" colspan="1">
                    <bold>1</bold>
                  </td><td rowspan="1" colspan="1">
                    <bold>1</bold>
                  </td><td rowspan="1" colspan="1">
                    <bold>8</bold>
                  </td><td rowspan="1" colspan="1">
                    <bold>11</bold>
                  </td><td rowspan="1" colspan="1">
                    <bold>15</bold>
                  </td><td rowspan="1" colspan="1">
                    <bold>10</bold>
                  </td><td rowspan="1" colspan="1">
                    <bold>2</bold>
                  </td><td rowspan="1" colspan="1">
                    <bold>1</bold>
                  </td><td rowspan="1" colspan="1"/><td rowspan="1" colspan="1"/><td rowspan="1" colspan="1"/><td rowspan="1" colspan="1"/><td rowspan="1" colspan="1"/><td rowspan="1" colspan="1"/><td rowspan="1" colspan="1"/><td rowspan="1" colspan="1">
                    <bold>23.6</bold>
                  </td></tr></tbody></table></table-wrap><table-wrap id="T6" position="float" orientation="portrait"><label>Table 2e.</label><table id="TID0EIECI" rules="all"><tbody><tr><th rowspan="2" colspan="1"/><th rowspan="1" colspan="15">Scales along scaleless portion of ventral keel</th></tr><tr><th rowspan="1" colspan="1">0</th><th rowspan="1" colspan="1">1</th><th rowspan="1" colspan="1">2</th><th rowspan="1" colspan="1">3</th><th rowspan="1" colspan="1">4</th><th rowspan="1" colspan="1">5</th><th rowspan="1" colspan="1">6</th><th rowspan="1" colspan="1">7</th><th rowspan="1" colspan="1">8</th><th rowspan="1" colspan="1">9</th><th rowspan="1" colspan="1">10</th><th rowspan="1" colspan="1">11</th><th rowspan="1" colspan="1">12</th><th rowspan="1" colspan="1">13</th><th rowspan="1" colspan="1">mean</th></tr><tr><td rowspan="1" colspan="1">
                    <italic><tp:taxon-name><tp:taxon-name-part taxon-name-part-type="genus" reg="Alburnus">A.</tp:taxon-name-part> <tp:taxon-name-part taxon-name-part-type="species" reg="sava">sava</tp:taxon-name-part></tp:taxon-name></italic> sp. n., n=13</td><td rowspan="1" colspan="1">
                    <bold>8</bold>*</td><td rowspan="1" colspan="1">
                    <bold>1</bold>
                  </td><td rowspan="1" colspan="1">
                    <bold>4</bold>
                  </td><td rowspan="1" colspan="1"/><td rowspan="1" colspan="1"/><td rowspan="1" colspan="1"/><td rowspan="1" colspan="1"/><td rowspan="1" colspan="1"/><td rowspan="1" colspan="1"/><td rowspan="1" colspan="1"/><td rowspan="1" colspan="1"/><td rowspan="1" colspan="1"/><td rowspan="1" colspan="1"/><td rowspan="1" colspan="1"/><td rowspan="1" colspan="1">
                    <bold>0.7</bold>
                  </td></tr><tr><td rowspan="1" colspan="1">
                    <italic><tp:taxon-name><tp:taxon-name-part taxon-name-part-type="genus" reg="Alburnus">A.</tp:taxon-name-part> <tp:taxon-name-part taxon-name-part-type="species" reg="sarmaticus">sarmaticus</tp:taxon-name-part></tp:taxon-name></italic>, South Bug, n=5</td><td rowspan="1" colspan="1"/><td rowspan="1" colspan="1">
                    <bold>3</bold>
                  </td><td rowspan="1" colspan="1">
                    <bold>2</bold>
                  </td><td rowspan="1" colspan="1"/><td rowspan="1" colspan="1"/><td rowspan="1" colspan="1"/><td rowspan="1" colspan="1"/><td rowspan="1" colspan="1"/><td rowspan="1" colspan="1"/><td rowspan="1" colspan="1"/><td rowspan="1" colspan="1"/><td rowspan="1" colspan="1"/><td rowspan="1" colspan="1"/><td rowspan="1" colspan="1"/><td rowspan="1" colspan="1">
                    <bold>1.4</bold>
                  </td></tr><tr><td rowspan="1" colspan="1">
                    <italic><tp:taxon-name><tp:taxon-name-part taxon-name-part-type="genus" reg="Alburnus">A.</tp:taxon-name-part> <tp:taxon-name-part taxon-name-part-type="species" reg="sarmaticus">sarmaticus</tp:taxon-name-part></tp:taxon-name></italic>, Danube, n=15</td><td rowspan="1" colspan="1"/><td rowspan="1" colspan="1">
                    <bold>1</bold>
                  </td><td rowspan="1" colspan="1">
                    <bold>5</bold>
                  </td><td rowspan="1" colspan="1">
                    <bold>5</bold>
                  </td><td rowspan="1" colspan="1">
                    <bold>2</bold>
                  </td><td rowspan="1" colspan="1">
                    <bold>2</bold>
                  </td><td rowspan="1" colspan="1"/><td rowspan="1" colspan="1"/><td rowspan="1" colspan="1"/><td rowspan="1" colspan="1"/><td rowspan="1" colspan="1"/><td rowspan="1" colspan="1"/><td rowspan="1" colspan="1"/><td rowspan="1" colspan="1"/><td rowspan="1" colspan="1">
                    <bold>2.9</bold>
                  </td></tr><tr><td rowspan="1" colspan="1">
                    <italic><tp:taxon-name><tp:taxon-name-part taxon-name-part-type="genus" reg="Alburnus">A.</tp:taxon-name-part> <tp:taxon-name-part taxon-name-part-type="species" reg="leobergi">leobergi</tp:taxon-name-part></tp:taxon-name></italic>, n=6</td><td rowspan="1" colspan="1"/><td rowspan="1" colspan="1">
                    <bold>1</bold>
                  </td><td rowspan="1" colspan="1">
                    <bold>4</bold>
                  </td><td rowspan="1" colspan="1"/><td rowspan="1" colspan="1"/><td rowspan="1" colspan="1">
                    <bold>1</bold>
                  </td><td rowspan="1" colspan="1"/><td rowspan="1" colspan="1"/><td rowspan="1" colspan="1"/><td rowspan="1" colspan="1"/><td rowspan="1" colspan="1"/><td rowspan="1" colspan="1"/><td rowspan="1" colspan="1"/><td rowspan="1" colspan="1"/><td rowspan="1" colspan="1">
                    <bold>2.3</bold>
                  </td></tr><tr><td rowspan="1" colspan="1">
                    <italic><tp:taxon-name><tp:taxon-name-part taxon-name-part-type="genus" reg="Alburnus">A.</tp:taxon-name-part> <tp:taxon-name-part taxon-name-part-type="species" reg="mento">mento</tp:taxon-name-part></tp:taxon-name></italic>, n=50</td><td rowspan="1" colspan="1"/><td rowspan="1" colspan="1"/><td rowspan="1" colspan="1"/><td rowspan="1" colspan="1">
                    <bold>1</bold>
                  </td><td rowspan="1" colspan="1">
                    <bold>5</bold>
                  </td><td rowspan="1" colspan="1">
                    <bold>7</bold>
                  </td><td rowspan="1" colspan="1">
                    <bold>6</bold>
                  </td><td rowspan="1" colspan="1">
                    <bold>9</bold>
                  </td><td rowspan="1" colspan="1">
                    <bold>11</bold>
                  </td><td rowspan="1" colspan="1">
                    <bold>3</bold>
                  </td><td rowspan="1" colspan="1">
                    <bold>3</bold>
                  </td><td rowspan="1" colspan="1">
                    <bold>2</bold>
                  </td><td rowspan="1" colspan="1">
                    <bold>2</bold>
                  </td><td rowspan="1" colspan="1">
                    <bold>1</bold>
                  </td><td rowspan="1" colspan="1">
                    <bold>7.2</bold>
                  </td></tr></tbody></table></table-wrap></tp:treatment-sec><tp:treatment-sec sec-type="distribution" id="SECID0ENVCI"><title>Distribution and habitat.</title><p>The species is currently known from the Kolpa River drainage, a tributary of the Sava River in the upper Danube drainage, Black Sea basin (Fig. <xref ref-type="fig" rid="F4">4</xref>). <italic><tp:taxon-name><tp:taxon-name-part taxon-name-part-type="genus" reg="Alburnus">Alburnus</tp:taxon-name-part> <tp:taxon-name-part taxon-name-part-type="species" reg="sava">sava</tp:taxon-name-part></tp:taxon-name></italic> sp. n. is a potamadromous species, occurring in streams and rivers with moderate to rapid current and a gravel and cobble bottom; in spring, during the spawning season, the species migrates upstream to smaller tributaries to shallow riffles where they spawn.</p><fig id="F4" position="float" orientation="portrait"><label>Figure 4.</label><caption><p>Map of distribution of shemayas in the Danube drainage: <italic><tp:taxon-name><tp:taxon-name-part taxon-name-part-type="genus" reg="Alburnus">A.</tp:taxon-name-part> <tp:taxon-name-part taxon-name-part-type="species" reg="mento">mento</tp:taxon-name-part></tp:taxon-name></italic>, <italic><tp:taxon-name><tp:taxon-name-part taxon-name-part-type="genus" reg="Alburnus">A.</tp:taxon-name-part> <tp:taxon-name-part taxon-name-part-type="species" reg="sava">sava</tp:taxon-name-part></tp:taxon-name></italic> sp. n., distribution of potamadromous shemaya (supposedly <italic><tp:taxon-name><tp:taxon-name-part taxon-name-part-type="genus" reg="Alburnus">A.</tp:taxon-name-part> <tp:taxon-name-part taxon-name-part-type="species" reg="sava">sava</tp:taxon-name-part></tp:taxon-name></italic> sp. n.), anadromous <italic><tp:taxon-name><tp:taxon-name-part taxon-name-part-type="genus" reg="Alburnus">A.</tp:taxon-name-part> <tp:taxon-name-part taxon-name-part-type="species" reg="sarmaticus">sarmaticus</tp:taxon-name-part></tp:taxon-name></italic> and/or <italic><tp:taxon-name><tp:taxon-name-part taxon-name-part-type="genus" reg="Alburnus">A.</tp:taxon-name-part> <tp:taxon-name-part taxon-name-part-type="species" reg="danubicus">danubicus</tp:taxon-name-part></tp:taxon-name></italic>.</p></caption><graphic xmlns:xlink="http://www.w3.org/1999/xlink" xlink:href="zookeys-688-081-g004.jpg" position="float" orientation="portrait" xlink:type="simple" id="oo_170991.jpg"/></fig></tp:treatment-sec><tp:treatment-sec sec-type="etymology" id="SECID0EGYCI"><title>Etymology.</title><p>The species name refers to the Sava River. A noun in apposition.</p></tp:treatment-sec><tp:treatment-sec sec-type="Vernacular name" id="SECID0ELYCI"><title>Vernacular name.</title><p>Local names are bucov or velika pliska in Croatian and Serbian, pegunica in Slovene.</p></tp:treatment-sec></tp:taxon-treatment>
